# Supplementary material for: Genetic architecture of grain yield in bread wheat based on genome-wide association studies
Source: BMC Plant Biol. 2019 Apr 29;19:168. doi: 10.1186/s12870-019-1781-3 (PMC6489268; doi:10.1186/s12870-019-1781-3)
Supplement: Supplementary file 8 — Table S6. Loci for grain yield and related traits identified by SNP-GWAS and Haplotype-GWAS. (XLSX 66 kb) [file 12870_2019_1781_MOESM8_ESM.xlsx]

## Sheet: Sheet1
Table S6 Loci for grain yield and related traits identified by SNP-GWAS and Haplotype-GWAS
Loci identified by SNP-GWAS												Loci identified by Haplotype-GWAS
Trait	Marker	Chr	Left position	Right position	Environment	SNP	Min P-value	Max P-value	Min R2 (%)	Max R2 (%)		Trait	Haplotype	Chr	Left position	Right position	Environment	Sequence	Min P-value	Max P-value	Min R2 (%)	Max R2 (%)
GY	AX_109621606	1A	3923707	9648377	E2/E4/E6/B	C/T	3.416e-05	0.00085368	0.07329	0.11208		GY	H1290	1A	407329615	407357346	E4/E5/E6/B	TAA	4.591e-09	4.69e-05	0.1011	0.1982
GY	AX_110387060	1A	402928286	407357346	E3/E4/E5/E6/B	C/T	1.5166e-06	0.00099441	0.0686	0.15503		GY	H1313	1A	432629162	440185777	E4/E5/E6/B	TGTGT	4.72e-09	9.475e-05	0.09278	0.1924
GY	AX_110418502	1A	433957999	439850635	E4/E5/E6/B	C/T	1.0249e-06	0.00099325	0.06936	0.17661		GY	H2390	1B	39597684	41644388	E4/E5/E6/B	TT	4.615e-09	6.005e-05	0.09684	0.2016
GY	AX_110508372	1B	539579760	542585771	E4/E5/E6/B	C/T	1.3649e-05	0.00098753	0.07081	0.12809		GY	H3650	1B	539571827	542585771	E4/E5/E6/B	CA	1.207e-09	9.678e-05	0.09291	0.2152
GY	AX_109820171	1B	673640580	675741400	E3/E5/E6/B	A/G	3.753e-06	0.00055123	0.07648	0.1431		GY	H4268	1B	674810696	675745502	E4/E5/E6/B	AT	1.123e-09	5.478e-05	0.1065	0.2264
GY	AX_94546135	2A	30271364	31910105	E4/E6/B	A/T	3.0683e-05	0.00098852	0.07096	0.11629		GY	H5187	2A	30761353	31177457	E4/E6/B	TGATAGATCCAA	3.374e-08	8.958e-05	0.09227	0.1759
GY	AX_110573126	2A	764107186	767324465	E2/E3/E5/E6	C/T	1.7409e-05	0.00099818	0.06908	0.12274		GY	H7427	2B	2614903	2641140	E1/E4/E6/B	TGCCAACT	5.871e-07	7.11e-05	0.09477	0.1457
GY	AX_111210290	2B	106092359	108907629	E2/E4/B	C/T	1.6745e-05	0.00097419	0.06965	0.12524		GY	H7877	2B	105761575	108793931	E1/E4/E5/E6/B	CGTGCCCG	1.094e-09	9.368e-05	0.09124	0.2078
GY	AX_109941480	2D	643080642	650776795	E4/E5/E6/B	C/G	1.8518e-05	0.00096539	0.07049	0.12336		GY	H10738	2D	643329855	650777467	E4/E5/E6/B	CCAT	8.563e-07	8.461e-05	0.09345	0.146
GY	AX_111492146	3A	721256338	724018115	E5/E6/B	G/T	5.56e-05	0.00096903	0.07088	0.11651		GY	H11878	3A	704974346	704974397	E1/E3/E4/E5/E6/B	TA	1.251e-09	8.474e-05	0.09457	0.2112
GY	AX_109881378	3B	20474194	21991144	E4/E5/E6/B	C/T	5.1461e-05	0.00084179	0.0739	0.1069		GY	H11976	3A	721261729	723337684	E3/E5/E6/B	GGCGAGCGGGCAGTTC	1.739e-08	9.772e-05	0.09133	0.1816
GY	IWB32653	3B	760136444	761779459	E1/E4/E5/E6/B	A/G	3.6961e-05	0.00083131	0.07081	0.10999		GY	H12363	3B	20378003	24927809	E4/E5/E6/B	GCCCACTGTGACC	2.745e-08	8.992e-05	0.09335	0.176
GY	AX_95257733	3D	570805078	572830226	E3/E4/E6/B	A/G	9.8114e-05	0.00098465	0.07078	0.09862		GY	H12810	3B	122922359	123122097	E4/E5/E6/B	CATCACACGTTCTCTG	1.617e-07	8.007e-05	0.0952	0.1618
GY	AX_110523824	5A	570180273	570329229	E3/E4/B	A/G	3.377e-06	0.00057175	0.07759	0.14799		GY	H15950	3D	571140200	571522947	E1/E4/E4/E6/B	ACGTCAGTTCGG	7.402e-08	8.422e-05	0.09238	0.166
GY	AX_110518148	5A	590848813	593341986	E1/E3/E5/E6/B	C/T	0.00013396	0.00083863	0.07118	0.10961		GY	H16218	4A	40441377	41945109	E3/E4/E6/B	GCAACGATGTGGATAAGTCCACTACATGGGTGC	8.991e-07	9.075e-05	0.09213	0.1429
GY	AX_110995303	5B	587118020	588161001	E3/E6/B	C/T	9.3153e-05	0.00062649	0.07128	0.10235		GY	H18718	4D	501687470	509436687	E1/E4/E5/E6/B	CGC	5.856e-07	9.49e-05	0.09448	0.1474
GY	AX_109820966	6B	706914778	708588239	E1/E2/E3/E4/B	C/T	0.00025487	0.00082439	0.07618	0.08991		GY	H19931	5A	570328564	570329229	E1/E3/E4/E5/E6/B	AG	7.159e-09	7.032e-05	0.1003	0.2007
GY	IWB53889	7A	550305934	554476518	E2/E4/E5/E6/B	C/T	3.905e-05	0.00093267	0.07128	0.10949		GY	H20271	5A	680089170	688290424	E1/E4/E5/E6/B	CGCT	1.193e-07	9.219e-05	0.0933	0.1602
SN	IWB68554	1B	633136178	633333178	E1/E2/E3/E4/B	C/T	1.5795e-05	0.0009692	0.07205	0.11866		GY	H21832	5B	518812040	521198198	E4/E5/E6/B	AGTTCGACCAA	9.385e-08	6.874e-05	0.09457	0.1684
SN	IWB52068	2A	605800259	605801445	E1/E2/E4/B	A/G	8.2979e-05	0.00045377	0.07849	0.09798		GY	H22191	5B	580486197	587809422	E1/E2/E3/E5/E6/B	CG	2.854e-07	9.089e-05	0.09404	0.1568
SN	AX_111570019	2D	64263294	72780514	E1/E3/E4/B	C/T	0.00013583	0.00099501	0.0705	0.10178		SN	H11106	3A	131402687	131868181	E2/E3/E4/B	CC	2.889e-07	9.632e-05	0.09796	0.1634
SN	AX_109998339	3A	36471202	38035972	E1/E2/E3/B	A/C	4.0082e-05	0.00099587	0.07152	0.11769		SN	H11146	3A	301826360	305998340	E2/E3/E4/B	CG	4.975e-07	4.504e-05	0.1003	0.1509
SN	AX_95013216	3A	550653956	552566624	E1/E3/E4/B	A/G	0.00010324	0.00089686	0.0747	0.10282		SN	H12345	3B	20378003	24927809	E2/E3/E4/B	CTGGGGTACGGCGGCT	1.817e-07	9.716e-05	0.09194	0.1615
SN	IWB58189	4B	30839622	30839622	E1/E2/E4/B	C/T	6.5617e-06	8.0347e-05	0.10214	0.13298		SN	H20281	5A	690351717	691709209	E2/E3/E4/B	TTCGA	1.119e-10	5.097e-05	0.09795	0.2283
SN	IWB31053	4B	237034291	237034291	E1/E2/E4/B	C/T	0.00025872	0.00069294	0.07443	0.08793		SN	H21909	5B	529898998	533770938	E2/E3/E4/B	GAAAACTCCTGGCTTTCCCGCGAGTGTTCGCGCGCACTAAGAAAGGG	7.177e-06	9.693e-05	0.09142	0.1222
SN	IWB56499	5B	530763272	533973313	E1/E3/E4/B	G/T	2.0258e-05	0.00099626	0.07135	0.11928		SN	H22717	5B	699996210	703789876	E1/E2/E3/E4/B	AACACCATCG	4.533e-07	9.974e-05	0.09111	0.1528
SN	AX_109936345	5B	696347873	700859430	E2/E4/B	C/T	3.7498e-05	0.00097899	0.07141	0.12149		SN	H23467	6A	26935451	26973024	E2/E3/E4/B	CTGCCCCTTTAT	9.73e-07	7.832e-05	0.09261	0.1388
SN	IWB51629	6B	605799709	607120369	E1/E3/B	G/T	0.00049555	0.0007688	0.07527	0.08129		SN	H25900	6B	444953384	450913113	E1/E2/E4/B	ACTTATT	3.878e-07	9.499e-05	0.09109	0.15
SN	AX_95260682	6B	696641914	697602270	E1/E3/B	C/T	0.00032792	0.00094899	0.07449	0.09314		SN	H26344	6B	603355901	607122611	E1/E2/E3/E4/B	ACGTTG	6.671e-08	6.798e-05	0.09525	0.1661
SN	AX_110652999	6D	468839992	470956687	E2/E3/B	A/G	1.0774e-06	0.00097682	0.07181	0.17088		SN	H26799	6B	704860291	712264490	E1/E2/E3/B	CCCGTTTATGG	1.427e-06	5.403e-05	0.1046	0.1364
SN	AX_111490489	7D	75924308	76943522	E2/E3/B	A/C	0.00022535	0.00078031	0.07711	0.09003		SN	H27181	6D	461809264	469396642	E1/E2/E3/E4/B	CCACGTC	7.708e-09	6.193e-05	0.09512	0.1876
KNS	IWA4643	1A	13569615	13674055	E3/E4/E5/E6/B	C/T	4.3592e-06	0.00028666	0.08426	0.13956		SN	H28962	7A	608678117	611973356	E1/E2/E4/B	GTGGGT	5.275e-07	8.064e-05	0.09512	0.1494
KNS	AX_111579941	1A	36795066	42474830	E1/E2/E3/E5/E6/B	C/T	3.4577e-05	0.00099912	0.07141	0.11937		SN	H31325	7D	75924308	75933014	E1/E2/E3/E4/B	GC	3.422e-10	9.255e-05	0.09779	0.2331
KNS	AX_108737858	1A	497499373	498141636	E1/E2/E3/E4/E5/E6/B	A/G	3.3231e-05	0.00099125	0.07145	0.12674		KNS	H322	1A	36765856	40280860	E1/E2/E3/E4/E5/E6/B	CGAAAGTGAGTGAAGCCCCTTTAAA	1.833e-07	9.59e-05	0.09209	0.1577
KNS	IWB52449	1B	103866583	107136692	E1/E2/E3/E4/E6/B	G/T	5.9002e-05	0.00085697	0.07235	0.1085		KNS	H1479	1A	497500796	498159796	E1/E5/E6/B	CTTAATTCTCTGAGATGATTTTACCCAACCCCGGGCGCTCGCTTAGCCAGGTG	5.199e-06	9.92e-05	0.09284	0.125
KNS	AX_95654600	1B	539549093	539549178	E1/E2/E4/E6/B	A/G	6.5472e-05	0.00096882	0.06989	0.11195		KNS	H5556	2A	117180709	117180927	E3/E4/E5/B	GT	7.62e-06	5.529e-05	0.09465	0.1153
KNS	IWB45503	2A	117180709	117180927	E3/E4/E5/E6	G/T	0.00024245	0.00074923	0.07224	0.08593		KNS	H10675	2D	634472081	634472153	E1/E3/E6/B	CA	2.356e-07	7.981e-05	0.09296	0.1542
KNS	IWB58750	2A	778442586	780763600	E1/E3/E4/E5/E6/B	A/G	7.6287e-06	0.00098833	0.06993	0.13121		KNS	H11017	3A	37188300	37190620	E1/E2/E3/E5/E6/B	TAG	6.58e-07	5.964e-05	0.09725	0.1453
KNS	AX_108942936	2B	30274990	35368287	E1/E2/E3/E4/E5/E6/B	C/T	4.8718e-05	0.00095605	0.07113	0.11385		KNS	H11953	3A	719107456	721340987	E3/E4/E5/E6/B	GGCAAACGGAGACGGGTAGCCGCT	3.395e-07	9.908e-05	0.09118	0.1513
KNS	IWB57054	2D	633200797	634472153	E1/E2/E3/E4/E5/E6/B	A/G	2.7032e-07	0.00098239	0.07361	0.17725		KNS	H21421	5B	415646090	417138033	E1/E4/E6/B	TCGTTACGGCACGCTACGCAGACGTGAACCTTTTCCGGGCGTCTGTCTGGTGAATTACATGTTTA	5.928e-07	9.079e-05	0.09268	0.1464
KNS	AX_110657474	3A	36806647	37190620	E1/E2/E3/E5/E6/B	A/G	7.0641e-05	0.00097373	0.07413	0.11124		KNS	H21713	5B	489205389	491235439	E1/E2/E3/E4/E5/E6/B	GTGCGCACCCA	5.476e-07	8.343e-05	0.09475	0.1481
KNS	AX_108992368	3A	719334223	725767424	E2/E3/E4/E5/E6/B	G/T	3.1392e-05	0.00099636	0.07143	0.12407		KNS	H27643	7A	47010006	53916582	E1/E3/E4/E5/E6/B	AAAGT	1.169e-06	9.145e-05	0.0926	0.1393
KNS	IWB58189	4B	30839622	30839622	E1/E2/E3/E4/E5/E6/B	C/T	1.5722e-06	0.00038554	0.08281	0.15394		TKW	H1455	1A	494392753	494449218	E1/E2/E3/E4/E5/E6/B	AATTCTAGCAGCGAAA	2.846e-09	2.744e-05	0.1057	0.2007
KNS	IWB8258	5A	594351649	594960125	E1/E3/E4/E5/E6/B	A/G	1.5335e-06	0.00084001	0.07102	0.15343		TKW	H2635	1B	149153199	149156529	E1/E2/E3/E4/E5/E6/B	GT	8.46e-08	4.303e-06	0.1343	0.1779
KNS	AX_111020525	5A	706930192	707577078	E2/E3/E4/E5/E6/B	C/T	1.9462e-05	0.00076851	0.07716	0.12902		TKW	H3850	1B	580627050	582547472	E1/E2/E3/E4/E5/E6/B	TAA	1.471e-11	9.543e-05	0.09104	0.2512
KNS	AX_109538915	5B	416416043	418010903	E1/E4/E5/E6/B	C/G	9.9872e-05	0.00098171	0.07077	0.10472		TKW	H4181	1B	658362772	666832580	E1/E2/E3/E4/E5/E6/B	GTGACAAATG	2.441e-07	9.917e-05	0.09207	0.1539
KNS	AX_109537496	5B	489280672	492905117	E1/E2/E3/E4/E6/B	A/C	7.5593e-05	0.00097889	0.07441	0.10947		TKW	H7248	2A	759465353	760755218	E1/E2/E3/E4/E5/E6/B	TCTTTAGGAACAGCAGCCGTGTCAATATAAG	1.473e-08	9.586e-05	0.09268	0.1812
KNS	IWB39285	5B	700224466	704240059	E1/E2/E3/E4/B	G/T	8.7222e-05	0.0009104	0.07489	0.11011		TKW	H7872	2B	105761575	111136074	E1/E2/E3/E4/E5/E6/B	CC	8.483e-13	9.116e-05	0.09272	0.2704
KNS	IWB70643	6B	664393860	664460355	E3/E4/E5/E6/B	G/T	5.525e-05	0.0009609	0.07445	0.11886		TKW	H7988	2B	146952468	147023555	E1/E2/E3/E4/E5/E6/B	GTGTCTCAGGTC	6.684e-11	2.38e-07	0.1559	0.237
KNS	AX_89571435	7A	49136179	49996067	E2/E3/E4/E5/E6/B	A/G	3.8048e-05	0.00096064	0.07217	0.12623		TKW	H11106	3A	131402687	138824859	E1/E2/E3/E4/E5/E6/B	CC	2.101e-08	8.931e-05	0.09296	0.1917
KNS	AX_94829713	7B	707702320	711539431	E2/E4/E5/E6/B	C/G	0.0002469	0.00095845	0.07409	0.08925		TKW	H11521	3A	574940910	575135677	E1/E2/E3/E4/E5/E6/B	TATCACTCTCGA	5.201e-08	6.182e-05	0.09628	0.1706
TKW	AX_111147652	1B	658738574	662514855	E1/E2/E4/E6/B	A/C	0.0001183	0.00096271	0.07109	0.10195		TKW	H11918	3A	714415243	716251285	E1/E2/E3/E4/E5/E6/B	CCA	1.123e-09	5.97e-05	0.09608	0.2075
TKW	IWB21883	2A	275928667	275928667	E2/E3/E4/B	C/T	9.8766e-05	0.00072436	0.0718	0.09591		TKW	H14927	3B	592620594	592820377	E1/E2/E3/E4/E5/E6/B	CTCGCCTCGCCCCCCCCGGC	3.181e-08	5.174e-06	0.1281	0.1828
TKW	IWB8405	2A	543306835	543306835	E1/E2/E3/E4/E6/B	C/T	5.1498e-05	0.00075605	0.07105	0.10444		TKW	H15023	3B	655419139	655419791	E1/E2/E3/E4/E5/E6/B	CG	1.162e-08	4.434e-05	0.09986	0.1856
TKW	AX_111579921	2A	760620599	760726520	E2/E4/E5/B	C/G	0.00033717	0.00077846	0.06986	0.08493		TKW	H15949	3D	571140200	571522947	E1/E2/E3/E4/E5/E6/B	CG	2.664e-08	5.993e-05	0.09604	0.1836
TKW	IWB50438	2B	105991668	107099163	E1/E2/E4	C/T	0.00015762	0.00097246	0.06706	0.09006		TKW	H16262	4A	63101471	63120154	E1/E2/E3/E4/E5/E6/B	GT	7.697e-09	4.565e-05	0.102	0.1941
TKW	AX_89310598	2B	417259842	418944752	E1/E2/E4/E5/B	A/G	2.8818e-05	0.00094461	0.06988	0.12327		TKW	H17106	4A	677935796	678135794	E1/E2/E3/E4/E5/E6/B	CATTTACAAAGACCACAGAG	5.661e-08	5.957e-05	0.0961	0.1687
TKW	IWB43411	2B	746038003	749993391	E1/E2/E3/E4/E5/E6/B	A/G	1.611e-05	0.00097511	0.06778	0.1225		TKW	H17589	4B	40418156	44991834	E1/E2/E3/E4/E5/E6/B	AACA	5.778e-10	8.761e-05	0.09363	0.22
TKW	AX_89474662	3A	36825170	37814800	E1/E4/E5/E6/B	C/T	8.0292e-05	0.00093629	0.07069	0.10148		TKW	H17841	4B	161458037	169112951	E1/E2/E3/E4/E5/E6/B	GCACCT	1.362e-11	9.284e-05	0.09357	0.2506
TKW	IWB32653	3B	760136444	760136711	E1/E2/E4/E5/B	A/G	7.293e-05	0.00097933	0.06794	0.09446		TKW	H18552	4B	670371506	670371542	E1/E2/E3/E4/E5/E6/B	GT	2.098e-08	3.485e-05	0.1018	0.1787
TKW	AX_110713957	4B	40436004	44948314	E1/E2/E3/E4/E5/E6/B	A/G	1.7551e-05	0.00089347	0.07073	0.12708		TKW	H20271	5A	687958849	688290424	E1/E2/E3/E4/E5/E6/B	CGCT	3.724e-08	4.397e-05	0.09877	0.172
TKW	AX_109427900	4B	159151979	162963246	E1/E2/E6/B	C/T	0.00022549	0.00091964	0.07147	0.09225		TKW	H20367	5A	701992448	707998050	E1/E2/E3/E4/E5/E6/B	GTGGTT	3.119e-09	9.852e-05	0.09179	0.1976
TKW	AX_110919438	4B	640536295	643312631	E1/E3/E4/E6/B	A/G	0.00013343	0.00098759	0.07004	0.09548		TKW	H22684	5B	696285320	697672205	E1/E2/E3/E4/E5/E6/B	CCA	1.663e-07	8.504e-05	0.09321	0.1578
TKW	IWB47765	4B	670440422	670440522	E1/E5/E6/B	C/T	0.00014655	0.0009655	0.06878	0.09174		TKW	H25900	6B	450133798	450322652	E1/E2/E3/E4/E6/B	ACTTATT	9.402e-07	5.766e-06	0.1217	0.1408
TKW	AX_110958315	5A	706224793	708020216	E1/E3/E4/E6/B	A/G	1.3924e-05	0.00034828	0.08219	0.12994		TKW	H26662	6B	677304342	677504263	E1/E3/E4/E5/E6/B	CAAATGCATTAAAATTGCT	1.734e-09	1.884e-07	0.1583	0.2056
TKW	IWA4526	5B	279097362	282048810	E1/E2/E5/B	A/G	1.6155e-05	0.00095837	0.06652	0.11501		TKW	H27181	6D	461338980	462014178	E1/E2/E3/E4/E5/E6/B	CCACGTC	7.561e-08	8.168e-05	0.09327	0.1649
TKW	AX_108769612	5B	692680340	696398994	E3/E4/E5/E6/B	C/G	0.00015364	0.00075994	0.07182	0.09932		TKW	H29843	7B	54897142	57469680	E1/E2/E3/E4/E5/E6/B	GTACAAACGAT	3.348e-09	9.328e-05	0.09184	0.1985
TKW	AX_108956483	6A	560131435	560827496	E1/E3/E4/E6/B	C/T	7.935e-05	0.00073333	0.0744	0.10746		TKW	H31315	7D	59674121	63043612	E1/E2/E3/E4/E5/E6/B	AG	3.885e-08	3.905e-05	0.1037	0.1776
TKW	AX_110368497	6B	450629801	454074986	E2/E3/E5/E6/B	C/T	0.00043769	0.00096212	0.06784	0.08297		TKW	H31498	7D	516030006	516030021	E1/E2/E3/E4/E6/B	GG	8.576e-08	3.487e-05	0.1037	0.1674
TKW	AX_109917592	6B	675439495	677482030	E1/E3/E6/B	C/T	0.00014173	0.00093606	0.07191	0.09712		KL	H2138	1B	168896	169161	E1/E2/E3/E4/E5/E6/B	ACGGAG	6.392e-06	9.529e-05	0.09444	0.1243
TKW	AX_109481324	6D	461363608	467994802	E2/E3/E6	A/C	0.00070298	0.00094762	0.06847	0.08324		KL	H2345	1B	26135679	32514949	E2/E3/E4/E5/E6/B	CTTTACTGGA	1.822e-06	9.611e-05	0.09206	0.1354
TKW	AX_109075725	7A	492097237	492097237	E2/E4/E5/E6/B	A/G	0.00010642	0.00086787	0.07522	0.09588		KL	H4081	1B	636800783	640639821	E2/E5/E6/B	GCTACTCTCC	7.35e-06	9.537e-05	0.09168	0.1198
TKW	AX_109927697	7D	63036790	69720893	E2/E3/E4/E5/E6/B	A/G	2.9604e-05	0.00096217	0.07055	0.12318		KL	H7042	2A	740839297	747622623	E1/E2/E3/E4/E5/E6/B	CA	2.507e-06	9.732e-05	0.09169	0.1378
KL	AX_94519925	1A	20436265	20538067	E3/E5/E6/B	A/G	4.264e-05	0.00053617	0.09051	0.11609		KL	H9033	2B	646410465	648654734	E2/E3/E4/E5/B	TCGTGAC	1.409e-07	7.832e-05	0.09662	0.1642
KL	AX_110032293	1B	26859064	30795061	E3/E4/E5/E6/B	C/T	1.2972e-05	0.00099259	0.07111	0.12677		KL	H9410	2B	713549522	714788236	E1/E3/E4/E5/B	GTAGACTGCGATC	9.393e-07	8.156e-05	0.09385	0.1416
KL	AX_108849700	1B	642656239	642703365	E3/E5/E6/B	C/T	0.00016985	0.00098827	0.07007	0.09555		KL	H15574	3B	783005720	783005777	E2/E5/E6/B	AA	7.406e-06	8.813e-05	0.09245	0.119
KL	AX_95630347	1B	658486487	662940791	E1/E2/E3/E4/E5/E6/B	A/C	2.2038e-05	0.00092074	0.07453	0.12746		KL	H20049	5A	595407648	596010631	E1/E2/E3/E4/E5/E6/B	TGCCATATC	2.045e-06	6.058e-05	0.0965	0.1326
KL	IWB32119	2A	740398597	745031375	E1/E2/E3/E4/E5/E6/B	A/G	4.6263e-06	0.00098793	0.07204	0.14228		KL	H20632	5B	55302713	60860510	E3/E5/E6/B	AGCTT	1.266e-05	4.453e-05	0.1047	0.126
KL	IWB6323	2B	744479193	748982306	E1/E2/E3/E5/E6/B	A/C	6.8299e-06	0.00096844	0.07107	0.13797		KL	H21666	5B	479197919	482502241	E1/E2/E4/E5/E6/B	TCGCTCTACGCTTATATCCGCGTTAC	5.21e-06	9.722e-05	0.09039	0.1257
KL	IWB23178	2D	611521206	613435771	E1/E2/E5/E6/B	C/T	3.7414e-05	0.00098719	0.07019	0.11042		KL	H22042	5B	555150510	559471129	E1/E2/E3/E4/E5/E6/B	CCCATGCTGGTTTG	3.007e-06	9.044e-05	0.09444	0.1293
KL	AX_111116403	3B	782854208	783005720	E1/E2/E5/E6/B	C/T	9.9546e-05	0.00099252	0.07217	0.09914		KL	H22188	5B	587334663	587603152	E1/E2/E3/E5/E6/B	TCATCACGTC	3.707e-06	9.135e-05	0.09262	0.1264
KL	AX_110450679	5A	39916178	40872176	E1/E2/E3/E5/E6/B	C/T	9.4203e-05	0.00091589	0.0742	0.10563		KL	H22993	5D	475763630	479879480	E1/E2/E3/E4/E5/E6/B	AA	4.416e-07	8.656e-05	0.09417	0.154
KL	IWB50649	5B	52921141	55180709	E1/E2/E3/E4/E5/E6/B	G/T	2.1271e-05	0.00097768	0.07236	0.11741		KW	H46	1A	6327697	13859632	E1/E2/E3/E4/E5/E6/B	CCGATG	3.442e-08	9.973e-05	0.09057	0.1752
KL	AX_108791640	5B	397435200	400422611	E1/E2/E3/E4/E5/E6/B	C/T	3.6101e-05	0.00099838	0.0709	0.11454		KW	H1455	1A	494392753	494449218	E2/E3/E4/E6/B	AATTCTAGCAGCGAAA	1.689e-08	2.222e-06	0.1325	0.1829
KL	AX_109515832	5D	51840787	52057069	E2/E3/E5/E6/B	C/T	0.00014762	0.00086552	0.0753	0.09773		KW	H1679	1A	532489909	533475091	E1/E2/E3/E4/E5/E6/B	GTC	1.174e-07	8.32e-05	0.09196	0.1632
KL	AX_111122970	5D	475763630	476295060	E1/E2/E3/E4/E6/B	C/T	2.0939e-05	0.00098654	0.07184	0.12388		KW	H2208	1B	6100983	10014685	E1/E2/E3/E4/E5/E6/B	TGGGGC	2.641e-08	9.288e-05	0.09133	0.1764
KL	AX_111483882	6A	7411115	10065922	E1/E2/E3/E6/B	A/G	2.0787e-05	0.00099274	0.07366	0.12343		KW	H3850	1B	580627050	582547472	E1/E2/E3/E4/E5/E6/B	TAA	1.435e-10	9.02e-05	0.09564	0.2297
KW	IWB6999	1A	9648377	11950637	E2/E3/E4/B	C/T	0.00027094	0.00090968	0.07105	0.09329		KW	H4188	1B	658738574	666832580	E1/E2/E3/E4/E5/E6/B	AGCTCCGCGCG	2.319e-09	8.574e-05	0.09274	0.2016
KW	IWB7676	1A	532614754	533447503	E2/E3/E4/E6/B	A/G	6.5835e-05	0.00084532	0.06994	0.10374		KW	H5176	2A	27328522	31958182	E1/E2/E3/E4/E5/E6/B	TATCG	2.927e-09	8.036e-05	0.09401	0.2016
KW	AX_111037158	2A	27328522	29873987	E1/E3/E4/E5/E6	C/T	0.00013896	0.00077039	0.07188	0.09645		KW	H7248	2A	758599247	760763967	E2/E3/E4/E5/E6/B	TCTTTAGGAACAGCAGCCGTGTCAATATAAG	1.859e-10	8.437e-05	0.09236	0.2235
KW	AX_111579921	2A	758602206	760726520	E2/E4/E5/E6	C/G	4.4368e-05	0.0008598	0.07116	0.10941		KW	H7611	2B	41124000	41663947	E2/E3/E4/E5/E6/B	GTGGCCATTTTC	2.713e-09	9.717e-05	0.0925	0.2023
KW	AX_111634754	2B	105761575	108681986	E2/E3/E4/E5/E6/B	C/T	3.7332e-06	0.00094504	0.07048	0.15042		KW	H7877	2B	104806246	111136074	E1/E2/E3/E4/E5/E6/B	CGTGCCCG	1.287e-17	9.822e-05	0.09073	0.3673
KW	AX_111819405	2B	414963137	418944752	E2/E3/E4/E5/E6/B	A/G	6.6736e-05	0.00098895	0.06963	0.10601		KW	H7988	2B	146952468	147023555	E1/E2/E3/E4/E5/E6/B	GTGTCTCAGGTC	1.923e-13	4.309e-07	0.1497	0.2906
KW	IWB43411	2B	742466712	746101679	E2/E3/E4/E6/B	A/G	3.2759e-06	0.00077661	0.07264	0.14464		KW	H8418	2B	413079777	418947572	E1/E2/E3/E4/E5/E6/B	TGCT	1.113e-07	9.267e-05	0.09384	0.1628
KW	IWB10124	2D	14772787	14860448	E2/E3/E4/E6/B	C/T	0.00014648	0.00080626	0.07081	0.0936		KW	H10314	2D	355171983	363524341	E1/E2/E3/E4/E5/E6/B	GG	3.125e-08	7.553e-05	0.09763	0.1852
KW	AX_111047166	3A	714357728	716251285	E2/E3/E4/E5/B	C/T	3.4611e-05	0.00093088	0.07012	0.10912		KW	H11918	3A	714311972	716258145	E1/E2/E3/E4/E5/E6/B	CCA	1.165e-12	9.849e-05	0.0907	0.2716
KW	IWB32653	3B	760136444	760136711	E2/E3/E4/E5/E6/B	A/G	4.0443e-05	0.00089169	0.07457	0.11211		KW	H14389	3B	449781854	449917540	E1/E2/E3/E4/E5/E6/B	AATCCCTCCC	2.853e-11	9.925e-05	0.09227	0.2464
KW	IWB17930	3D	570154397	575533882	E2/E3/E4/E5/E6/B	A/G	8.4976e-05	0.0009421	0.06835	0.10337		KW	H15003	3B	625336705	630304251	E1/E2/E3/E4/E5/E6/B	GC	7.295e-10	8.494e-05	0.09455	0.2177
KW	AX_111707449	4A	623318171	629872657	E1/E2/E3/E4/E6/B	A/G	2.1848e-05	0.00096489	0.0696	0.1239		KW	H15950	3D	571140200	571522947	E1/E2/E3/E4/E5/E6/B	ACGTCAGTTCGG	1.264e-09	8.98e-05	0.09224	0.214
KW	AX_110046841	4A	669647826	675967813	E2/E3/E4/E6/B	A/G	7.6095e-05	0.00091287	0.07003	0.1034		KW	H17106	4A	677935796	678135794	E1/E2/E3/E4/E6/B	CATTTACAAAGACCACAGAG	5.96e-09	5.713e-06	0.1211	0.1912
KW	IWB36086	4B	405375223	406458338	E1/E2/E3/E4/E6/B	C/G	9.2331e-06	0.00083409	0.07002	0.12822		KW	H17682	4B	95075308	97055911	E1/E2/E3/E4/E5/E6/B	AGGAG	9.212e-09	1.694e-05	0.1181	0.2035
KW	IWB47765	4B	670440422	672937181	E1/E3/E6/B	C/T	1.1773e-05	0.00094944	0.07038	0.12428		KW	H17729	4B	132328700	139907932	E1/E2/E3/E4/E5/E6/B	ACCTG	1.438e-09	8.558e-05	0.09166	0.204
KW	IWA300	5A	450542005	451479351	E1/E2/E3/E4/E6/B	C/T	5.6086e-05	0.0007597	0.07244	0.10624		KW	H17841	4B	167346639	169112951	E1/E2/E3/E4/E5/E6/B	GCACCT	2.667e-11	7.809e-05	0.09375	0.2443
KW	AX_110523824	5A	569163063	572980574	E3/E4/E6/B	A/G	3.5899e-05	0.00097567	0.06979	0.1168		KW	H17878	4B	240367726	241185348	E1/E2/E3/E4/E5/E6/B	CG	3.446e-09	7.007e-05	0.1003	0.1999
KW	AX_110958315	5A	702088979	708529439	E3/E4/E5/E6/B	A/G	9.1289e-06	0.00090139	0.0744	0.13261		KW	H18552	4B	670371506	670371542	E2/E3/E4/E5/E6/B	GT	8.543e-09	9.719e-06	0.1154	0.1876
KW	IWB20926	5B	520885165	520885165	E1/E3/E6/B	A/G	7.2756e-05	0.00048623	0.07159	0.10059		KW	H19921	5A	569452027	572817697	E2/E3/E4/E6/B	GTCAATTGCGA	2.515e-09	9.506e-05	0.09163	0.2085
KW	IWB9678	5B	571635866	571635881	E3/E4/E5/E6/B	C/T	5.6556e-05	0.00093363	0.07204	0.10331		KW	H20271	5A	687958849	691532970	E1/E2/E3/E4/E6/B	CGCT	2.166e-10	9.523e-05	0.09106	0.2221
KW	IWB5710	6A	582253718	582253718	E3/E4/E6/B	C/T	7.6975e-05	0.00040047	0.08146	0.10195		KW	H20333	5A	701992448	707998050	E2/E3/E4/E5/E6/B	GCCCAGTTGAGAGCCCTACAC	2.881e-10	8.458e-05	0.09402	0.2218
KW	AX_109820966	6B	706914778	709221403	E3/E4/E5/E6/B	C/T	7.8811e-05	0.00090478	0.06899	0.10336		KW	H21840	5B	520854049	527792841	E1/E2/E3/E4/E5/E6/B	ATCCGTGGGTCTCG	5.72e-09	9.337e-05	0.09238	0.1938
KW	AX_109396082	7D	58485486	66483831	E1/E2/E3/E4/E5/E6/B	C/T	1.55e-05	0.000997	0.06968	0.12519		KW	H26308	6B	570075492	578403614	E1/E2/E3/E4/E5/E6/B	GC	5.498e-09	9.317e-05	0.09411	0.1931
SL	IWB7141	2A	17658910	21424082	E2/E3/E4/E5/E6/B	A/G	1.3282e-05	0.00098524	0.07012	0.12306		KW	H26817	6B	710326591	715758269	E1/E2/E3/E4/E5/E6/B	CAT	2.124e-08	9.251e-05	0.09361	0.1786
SL	IWA2807	2A	585662192	585662257	E1/E2/E3/E5/E6/B	A/G	5.235e-05	0.00089761	0.07084	0.10727		KW	H28962	7A	608678117	609125874	E1/E2/E3/E4/E6/B	GTGGGT	5.253e-08	1.422e-05	0.1114	0.1734
SL	AX_109985540	2B	44640808	47251847	E1/E2/E3/E4/E5/B	A/G	5.9416e-06	0.00099572	0.07016	0.14306		KW	H29821	7B	52504560	52564302	E1/E2/E3/E4/E5/E6/B	TAGGTCG	3.895e-08	2.468e-05	0.1055	0.1725
SL	IWB73199	2B	634245500	638968459	E1/E3/E4/E5/E6/B	C/T	2.4495e-05	0.00097293	0.06962	0.11733		KW	H31312	7D	58459082	63043612	E3/E4/E6/B	ATGGAATACGTTTATTATACTAGGACATACCTAGTGACCGTG	2.733e-09	7.662e-05	0.09453	0.2
SL	AX_111561744	2D	18232186	26344403	E1/E3/E4/E5/E6/B	G/T	5.791e-05	0.00095107	0.07233	0.11093		SL	H7643	2B	46571250	47172754	E1/E3/E4/E5/B	TACGACATAA	1.185e-06	8.935e-05	0.09175	0.14
SL	AX_94968625	3A	730279099	732044303	E1/E2/E3/E4/E5/B	A/G	9.2145e-05	0.00095381	0.06808	0.10296		SL	H19589	5A	510205114	511895185	E4/E5/B	TAGCATGAAACTGTTCTTTG	7.463e-06	9.809e-05	0.0902	0.1175
SL	AX_111634784	3B	810286991	810287216	E1/E2/E3/E4/B	C/T	8.7833e-05	0.00092579	0.07499	0.1041		SL	H19737	5A	534826326	539303656	E1/E2/E3/E4/B	TACGTGAACGTAC	4e-07	9.994e-05	0.09276	0.1488
SL	IWB58189	4B	30839622	30839622	E1/E2/E3/E4/E5/E6/B	C/T	8.2013e-06	0.00076835	0.07136	0.12638		SL	H19954	5A	570328564	574857553	E2/E5/E6/B	TCAGCATCGCCGCACCGGT	3.392e-05	8.912e-05	0.0976	0.1027
SL	IWB10828	4B	97054810	99064244	E1/E2/E3/E4/E5/E6/B	A/G	2.0575e-05	0.00099809	0.069	0.12193		SL	H20397	5B	7862223	7940699	E1/E3/E4/E6/B	GCGAGCCG	2.787e-06	2.402e-05	0.1071	0.1301
SL	AX_109367907	5A	510081212	510257113	E1/E3/E4/E5/E6/B	A/G	3.1223e-05	0.00099849	0.07427	0.12847		SL	H21291	5B	387095035	394677048	E2/E3/E5/E6/B	CTAAGCATGTAATTCTTCGGCGCAACAAAGCAAGCGGCTTGCTCTCTCGTTG	4.784e-07	9.849e-05	0.09235	0.1513
SL	AX_110919697	5A	534945133	540060930	E1/E2/E3/E4/E5/E6/B	A/T	3.0891e-05	0.00098518	0.0673	0.11844		SL	H22208	5B	590355471	591109173	E1/E3/E4/E6/B	GCAGGCCCGTCACCCACGTCG	4.276e-06	9.9e-05	0.09119	0.1263
SL	AX_110523824	5A	568269334	574750055	E1/E2/E3/E4/E5/E6/B	A/G	2.772e-05	0.00096529	0.07304	0.12971		SL	H23560	6A	51409130	54083427	E1/E3/E4/E6/B	GT	5.785e-07	5.587e-05	0.09796	0.1493
SL	AX_94562344	5B	398159171	398346115	E3/E4/E5/E6/B	C/T	0.00011084	0.00097168	0.08003	0.11002		SL	H24200	6A	532343180	532343211	E1/E2/E3/E5/B	GC	2.449e-06	9.517e-05	0.09564	0.1363
SL	AX_110971192	5B	590503049	591109173	E1/E3/E4/E6/B	A/C	0.0001399	0.00097968	0.07397	0.10255		SL	H30972	7B	717537077	725660733	E1/E2/E3/E4/E6/B	AGTAA	4.898e-09	9.935e-05	0.0907	0.1931
SL	AX_108879341	6B	442497147	442497147	E1/E2/E3/E4/E5/E6/B	C/T	5.44e-05	0.00079817	0.08302	0.11799		SL	H31712	7D	621866483	621884563	E1/E2/B	TTTTAACTAT	3.029e-09	2.142e-05	0.107	0.2001
SL	AX_110973960	6D	448346446	448346446	E1/E3/E4/E5/B	C/T	9.589e-05	0.00035298	0.08762	0.10521		SDW	H2018	1A	573031771	581585520	E3/E4/E6/B	TC	1.606e-05	9.709e-05	0.09147	0.1257
SL	IWB9443	7A	157545203	163781254	E1/E2/E5/E6/B	C/T	1.6117e-05	0.00097941	0.07365	0.11924		SDW	H2586	1B	119750310	119889920	E3/E5/E6/B	TCATCCGAGGTTGATCTTAC	4.1e-06	5.896e-05	0.09737	0.126
SL	IWB71567	7B	723934716	727634993	E1/E2/E3/E4/E5/E6/B	A/G	3.7179e-06	0.00097574	0.07121	0.13782		SDW	H4180	1B	658362772	660101237	E3/E4/E6/B	ATTCTGCGTTTACATCTAATTAGTAGGCGCGCGGGG	5.693e-06	5.058e-05	0.09844	0.1248
SL	AX_110645784	7D	621866483	630437745	E1/E2/E3/E4/E5/E6/B	A/G	1.354e-05	0.00095331	0.07567	0.14977		SDW	H4956	1D	433860139	434034306	E3/E4/E5/B	ACCAGGC	5.526e-06	9.212e-05	0.09252	0.1229
SDW	AX_95255804	1A	568542552	573507469	E3/E4/E5/E6/B	C/G	0.00016644	0.00094399	0.07222	0.09708		SDW	H5331	2A	59558300	60773618	E3/E4/E6/B	ATCGGTATGATGAGTCAGCAGATT	3.557e-05	9.779e-05	0.09132	0.1035
SDW	IWB68554	1B	633333178	633333178	E3/E4/E5/E6/B	C/T	6.1908e-05	0.00062326	0.07605	0.10538		SDW	H7872	2B	105991668	108793931	E3/E4/E6/B	CC	4.964e-07	8.724e-05	0.09221	0.1432
SDW	AX_108942936	2B	30274990	33905339	E3/E5/E6/B	C/T	2.4601e-06	0.00094556	0.0705	0.15581		SDW	H11992	3A	725148379	725838885	E3/E4/E5/E6/B	ATC	3.169e-07	8.297e-05	0.09539	0.1521
SDW	IWA94	3A	721321915	725845150	E3/E4/E5/E6/B	C/T	1.2488e-07	0.0009692	0.07089	0.19015		SDW	H17675	4B	93974338	95111256	E4/E5/B	AGAATTTG	1.438e-05	9.874e-05	0.09289	0.114
SDW	IWB58189	4B	30839622	32898373	E3/E4/E5/E6/B	C/T	2.1513e-05	0.00099259	0.06969	0.1189		SDW	H21318	5B	392148941	401072562	E3/E4/E5/B	GGCCCGGCCCTGGAACCCCCCAGCTACC	1.67e-06	9.957e-05	0.09223	0.1355
SDW	IWB35533	4B	89518583	95108761	E3/E4/E6/B	C/T	8.6739e-05	0.00088173	0.0705	0.10727		SDW	H21628	5B	473884898	476812760	E3/E4/E5/E6/B	CGCCA	1.069e-08	7.218e-05	0.09693	0.1854
SDW	AX_110046962	4D	7834498	9922097	E3/E4/E5/E6/B	A/G	1.5961e-05	0.00079588	0.07483	0.12911		SDW	H22718	5B	701459213	701546745	E3/E4/B	CATTACGTAGTGAGTTA	1.484e-05	4.609e-05	0.09944	0.1116
SDW	AX_111183518	5B	473884898	477729056	E3/E5/E6/B	A/G	1.0421e-06	0.0009752	0.07003	0.16305		SDW	H25105	6B	132409621	132500546	E3/E4/E6/B	GTCGTATTTATATAA	2.389e-06	1.853e-05	0.1092	0.131
SDW	AX_111051286	5B	697994870	698453606	E3/E4/E6/B	A/G	5.7532e-05	0.00097016	0.07109	0.10603		SDW	H31338	7D	88337204	90634443	E3/E4/E6/B	CCACAATTAAG	3.508e-07	9.598e-05	0.09378	0.1546
SDW	AX_95231332	5D	553507657	557598935	E3/E4/E6/B	G/T	0.00046206	0.00098779	0.07165	0.08286		HD	H138	1A	10053734	13859632	E1/E2/E4/E6	CCCCCATCGAGGG	8.339e-08	9.341e-05	0.09525	0.1677
HD	AX_94738450	1A	1236514	6397384	E1/E2/E3/E4/E5/E6/B	C/G	0.00012682	0.00087148	0.06841	0.09147		HD	H4194	1B	658738574	662517902	E1/E2/E4/E6	TTTGCCTG	1.58e-08	8.422e-05	0.09238	0.1868
HD	AX_108865903	1A	437581448	438884642	E2/E3/E4/E5/E6/B	C/T	0.00013216	0.00098244	0.07006	0.09837		HD	H5170	2A	27328522	27328594	E1/E2/E3/E4/E5/E6/B	CC	2.634e-07	1.644e-05	0.1125	0.1567
HD	AX_110396280	1A	463289990	463919674	E1/E2/E4/E5/E6	A/G	3.8184e-05	0.00088935	0.07004	0.10767		HD	H6769	2A	706292992	706506938	E1/E2/E6	TTCG	1.885e-06	9.56e-05	0.09325	0.1392
HD	AX_111037158	2A	27328522	27328594	E1/E2/E3/E4/E5/B	C/T	1.5569e-05	0.00060778	0.07527	0.12151		HD	H7248	2A	759532726	760755218	E1/E2/E4/E6	TCTTTAGGAACAGCAGCCGTGTCAATATAAG	1.062e-06	9.917e-05	0.09172	0.1379
HD	AX_89674107	2A	704785330	710099437	E1/E2/E3/E4/E6/B	C/T	0.00018213	0.00091249	0.06765	0.08594		HD	H7427	2B	2614903	2641140	E1/E2/E3/E4/E5/E6/B	TGCCAACT	2.836e-08	6.168e-05	0.0963	0.1767
HD	AX_109964711	2A	755754941	756962239	E1/E2/E3/E4/E6/B	A/G	0.00011354	0.00099148	0.06782	0.09404		HD	H7877	2B	105981808	108796001	E1/E2/E4/E6/B	CGTGCCCG	3.172e-10	7.546e-05	0.09356	0.2197
HD	AX_110624209	2B	105993979	108681986	E1/E2/E3/E4/E5/E6/B	A/C	4.6838e-05	0.00099692	0.06616	0.10681		HD	H8218	2B	210031148	210210710	E1/E2/E3/E5/E6/B	TGCAAGCAC	2.097e-07	3.255e-05	0.1038	0.1572
HD	AX_111456063	2B	745035827	746038003	E1/E2/E3/E4/E6/B	C/T	0.00019284	0.00093228	0.06785	0.08983		HD	H10077	2D	14772852	14889274	E1/E2/E3/E4/E5/E6/B	CTTAC	4.343e-08	6.5e-05	0.09631	0.1734
HD	AX_109381298	2D	643329855	644286899	E1/E2/E3/E4/E6/B	G/T	0.00018644	0.00097772	0.06756	0.08977		HD	H11292	3A	512275525	515256156	E1/E2/E3/E4/E6/B	CTCGCCAAGT	4.597e-07	8.285e-05	0.09368	0.1508
HD	AX_109324755	3B	152229195	155417346	E1/E2/E3/E4/E5/E6/B	A/G	4.9727e-06	0.00099528	0.06879	0.13376		HD	H11816	3A	688482862	688688755	E1/E2/E3/E4/E6/B	AT	1.332e-06	9.517e-05	0.09387	0.1404
HD	AX_111056461	4A	718795481	722350449	E1/E2/E4/E6/B	A/G	7.8872e-05	0.00099221	0.0655	0.09848		HD	H15991	3D	599979028	600563405	E1/E2/E3/E4/E6/B	GAAGGC	2.843e-07	8.36e-05	0.09302	0.1535
HD	IWB53912	5A	488416664	494551575	E1/E3/E5/E6/B	C/T	6.0312e-05	0.00046823	0.07703	0.12909		HD	H18585	4D	3589957	3721415	E1/E2/E3/E4/E5/E6/B	GTCTGCCGAATTATGACTAAGAGGTTCTTTCTAGATTATTACGAG	1.882e-08	5.167e-05	0.1012	0.1861
HD	AX_111763778	5A	670576055	670576055	E1/E3/E5/E6/B	C/T	3.1426e-05	0.00090435	0.06755	0.11074		HD	H21356	5B	401210414	403430583	E1/E2/E3/E4/E5/E6/B	GCAAGG	5.36e-06	9.849e-05	0.09466	0.121
HD	IWB20926	5B	520119456	524417842	E1/E2/E4/E6/B	A/G	6.8435e-05	0.00098392	0.06611	0.10695		HD	H21844	5B	519153175	524553552	E1/E2/E4/E6	ACCCCGGTCCGGTCGATGGCG	1.885e-07	9.354e-05	0.09071	0.1592
HD	AX_109959758	5B	584110779	587803702	E2/E3/E5/E6/B	A/G	0.00028337	0.00097977	0.06874	0.08242		HD	H22285	5B	603828102	604296872	E1/E2/E3/E4/E5/B	TGATTTCGCGTTATAGTCCAGGGGTACAGTTGGGCGCCACTCCCTA	1.616e-06	9.659e-05	0.09257	0.1392
HD	AX_111485316	6A	107802746	107802746	E1/E2/E3/E5/B	A/G	0.00029351	0.00074902	0.06992	0.08266		HD	H28667	7A	517413495	517433236	E1/E3/E5/B	CG	3.007e-06	8.321e-05	0.09363	0.1293
HD	AX_110485395	6B	640908017	643866164	E1/E2/E3/E6/B	C/T	0.00011796	0.00083474	0.07	0.09975		HD	H28779	7A	556300999	556500531	E1/E2/E4/E5/E6	TTAGTGATC	4.676e-06	4.455e-05	0.1004	0.1246
HD	AX_111034336	7A	32413696	33498973	E1/E2/E3/E4/E5/E6/B	A/G	4.8264e-05	0.00099215	0.06814	0.11058		HD	H29325	7A	691259708	692896872	E1/E2/E3/E5/E6/B	CGATAGCTAGCCCTC	2.89e-06	9.681e-05	0.09088	0.1305
HD	AX_109921812	7A	511512799	517413495	E1/E2/E3/E4/E5/B	C/T	0.00014889	0.00098632	0.06885	0.09412		HD	H30856	7B	701407941	702558719	E1/E2/E3/E4/E5/E6/B	CGTACCCT	1.228e-07	9.986e-05	0.09236	0.1627
HD	AX_111660137	7A	556156387	560974555	E1/E2/E3/E4/E5/B	C/T	1.7823e-05	0.00099864	0.06712	0.1227		HD	H31334	7D	89016010	89304658	E1/E2/E4/E5/E6/B	GC	8.119e-07	9.924e-05	0.09457	0.1475
HD	IWB75191	7B	701012973	703716727	E1/E2/E3/E4/E5/E6/B	A/G	5.8464e-06	0.00097241	0.06635	0.13057		PH	H220	1A	21760072	21760091	E1/E2/E3/E4/E5/E6/B	GG	3.297e-08	2.284e-05	0.1096	0.1793
PH	AX_109449226	1A	434113858	440185777	E1/E2/E3/E4/E5/E6/B	A/G	1.9477e-05	0.00098187	0.06933	0.13133		PH	H1306	1A	436429618	437239139	E1/E2/E3/E4/E5/E6/B	ATATC	1.212e-07	7.862e-05	0.09321	0.161
PH	AX_111450784	1B	29264569	33922645	E1/E2/E4/E5/E6/B	G/T	7.0216e-06	0.00084014	0.07095	0.13794		PH	H1604	1A	516578452	520409558	E1/E2/E3/E4/E5/E6/B	GTTCGATTCAGGTTTCTAATCCTAGGGCGGGTCTTCTTTACGACGTAATGTAGCCTTCGCTCAAGGACCGTTCCTATTAACATCCATATATTGGGGGGGATTCGGTAGCGGCTTCGTTCA	3.664e-09	8.167e-05	0.09271	0.1993
PH	AX_94564150	1B	539579760	542585451	E1/E2/E4/E5/E6/B	A/G	2.4574e-08	0.00099214	0.06977	0.2112		PH	H2386	1B	40391899	41642395	E1/E2/E3/E4/E5/E6/B	GA	4.88e-08	9.908e-05	0.09009	0.1784
PH	AX_109820171	1B	673853439	675741400	E1/E2/E4/E5/E6/B	A/G	5.6507e-11	0.00047354	0.0684	0.30757		PH	H3651	1B	539571827	541020546	E1/E2/E3/E4/E5/E6/B	TCTTGGA	1.487e-10	4.019e-05	0.104	0.2281
PH	AX_86177385	1D	401682224	401682224	E1/E2/E4/E5/E6/B	G/T	8.0808e-08	0.00044351	0.08007	0.19386		PH	H4268	1B	670373100	675745502	E1/E2/E3/E4/E5/E6/B	AT	9.855e-17	9.303e-05	0.0953	0.3796
PH	AX_110988136	2A	30866185	31952745	E1/E2/E4/E5/B	A/G	2.9696e-05	0.00098261	0.06963	0.11341		PH	H5187	2A	30761353	31073107	E1/E2/E3/E4/E5/B	TGATAGATCCAA	3.617e-09	1.23e-05	0.1143	0.1983
PH	AX_94494373	2A	715301883	721569498	E1/E2/E4/E6/B	A/G	6.3826e-05	0.0009736	0.06713	0.10524		PH	H6911	2A	721447938	721582210	E1/E2/E3/E4/E5/E6/B	TCTAATCATACAATAC	9.077e-08	1.823e-05	0.1094	0.1649
PH	AX_108859415	2D	643305858	650777467	E1/E2/E3/E4/E5/B	A/G	4.6259e-06	0.00098796	0.07061	0.14684		PH	H8503	2B	430918009	430923481	E1/E2/E3/E4/E5/E6/B	CGTG	5.665e-08	8.079e-05	0.09228	0.1678
PH	AX_111577195	3A	716525830	721340987	E1/E2/E4/E5/E6/B	C/T	3.8854e-06	0.00098133	0.06885	0.14829		PH	H11943	3A	714569672	719303057	E1/E2/E3/E4/E5/E6/B	ACGCATAGGCG	1.186e-08	9.821e-05	0.09183	0.1844
PH	AX_109413472	3B	116118203	120394223	E1/E2/E3/E4/E5/E6/B	C/T	1.2338e-05	0.00099656	0.06754	0.12806		PH	H12475	3B	40283241	40526201	E1/E2/E3/E4/E5/E6/B	GGCAGCCCCGGCGTCCCACG	5.537e-09	7.428e-05	0.09373	0.1919
PH	IWB26471	3B	807286559	807286559	E1/E2/E4/E5/E6/B	G/T	7.7848e-07	0.00032513	0.08086	0.16012		PH	H12783	3B	118490187	124903026	E1/E2/E3/E4/E5/E6/B	TACTAAC	3.793e-08	9.798e-05	0.09022	0.1738
PH	AX_111499408	4A	717957228	722346736	E1/E2/E4/E5/E6/B	C/T	1.1833e-06	0.0009945	0.06949	0.15912		PH	H15714	3B	823984306	824633693	E1/E2/E3/E4/E5/E6/B	GAGG	1.737e-11	1.23e-05	0.1171	0.2483
PH	AX_108916749	4D	16645787	19684764	E1/E2/E4/E5/E6/B	A/G	3.1893e-06	0.00099752	0.06697	0.14454		PH	H16278	4A	80020565	80168476	E1/E2/E3/E4/E5/E6/B	GCGG	8.623e-10	1.434e-05	0.1126	0.2124
PH	AX_111697379	4D	83519990	88387625	E1/E2/E4/E5/E6/B	C/T	2.1685e-05	0.00078314	0.07488	0.11881		PH	H16585	4A	554627067	554629255	E1/E2/E3/E4/E5/E6/B	GG	3.675e-08	3.441e-05	0.1084	0.1835
PH	AX_109311262	5A	494551575	500625809	E1/E2/E3/E4/E5/B	A/G	1.6751e-05	0.00085605	0.0711	0.12095		PH	H18598	4D	19090233	19288863	E1/E2/E3/E4/E5/E6/B	CCTCA	1.266e-07	3.584e-05	0.1015	0.1606
PH	AX_110446653	5A	669201141	671164328	E1/E2/E3/E4/E5/E6/B	C/T	2.9752e-06	0.00098372	0.06873	0.14727		PH	H20207	5A	667110713	670565627	E1/E2/E3/E4/E5/E6/B	GGCGGG	3.319e-08	2.171e-05	0.1075	0.1751
PH	IWA2646	5A	708442383	708767184	E2/E3/E5/B	A/G	0.00030554	0.00091053	0.06749	0.08005		PH	H20356	5A	703198183	705376240	E1/E2/E3/E4/E5/E6/B	TGACGGTTCCT	1.92e-08	9.742e-05	0.09361	0.1796
PH	AX_111636023	5B	554761817	558894976	E1/E2/E4/E5/B	A/G	3.7747e-06	0.00099885	0.071	0.15355		PH	H21686	5B	482290883	485900167	E1/E2/E3/E4/E5/E6/B	CATAG	2.652e-12	8.086e-05	0.09687	0.2628
PH	AX_108921249	5B	576257148	580850742	E1/E2/E4/E5/B	C/G	7.1315e-06	0.00097349	0.06969	0.13273		PH	H21832	5B	518812040	519148239	E1/E2/E3/E4/E5/E6/B	AGTTCGACCAA	6.609e-10	2.616e-06	0.1293	0.2187
PH	AX_109537986	6A	5324192	11997100	E1/E2/E4/E5/E6/B	C/T	4.3735e-06	0.00099096	0.07037	0.14		PH	H22142	5B	576872924	577304806	E1/E2/E3/E4/E5/E6/B	GGCGGAAGCCCGTCAACGC	1.431e-09	5.173e-06	0.1215	0.204
PH	IWB6437	6A	611482971	612176805	E1/E2/E4/E5/E6/B	C/T	1.8262e-06	0.00093525	0.0677	0.14605		PH	H24673	6B	1194495	9084954	E1/E2/E3/E4/E5/E6/B	GCT	5.583e-12	9.559e-05	0.09418	0.2588
PH	AX_110482029	6B	1403429	4876162	E1/E2/E4/E5/B	C/T	4.5474e-07	0.00098031	0.06978	0.18059		PH	H24862	6B	42680620	42777163	E1/E2/E3/E4/E5/E6/B	CA	1.238e-08	9.383e-05	0.09403	0.1904
PH	AX_110671479	6B	42680620	42777487	E1/E2/E4/B	A/C	4.6881e-05	0.00091098	0.07191	0.10838		PH	H28784	7A	557468819	557652918	E1/E2/E3/E4/E5/E6/B	TCAATC	1.293e-08	2.986e-05	0.1047	0.1856
PH	AX_94611674	6D	464949476	465209658	E1/E2/E4/E5/E6/B	C/T	7.2144e-05	0.00086888	0.06862	0.10231		PH	H30223	7B	337637130	337644060	E1/E2/E3/E4/E5/E6/B	ATCATTGCG	4.181e-10	2.163e-06	0.1305	0.2158
PH	AX_109384874	7A	556169876	560974555	E1/E2/E3/E5/E6/B	C/T	1.9797e-06	0.00099864	0.06909	0.15098		PH	H30631	7B	629892858	632655232	E1/E2/E3/E4/E5/E6/B	GGG	6.962e-12	8.51e-05	0.09395	0.2568
PH	IWB50725	7B	295330558	295330558	E1/E2/E4/E5/E6/B	C/T	2.3611e-06	0.00094021	0.06742	0.14339		PH	H31488	7D	478313983	478450580	E1/E2/E3/E4/E5/E6/B	AGGG	4.964e-08	1.741e-06	0.1367	0.174
PH	AX_109406465	7B	630583403	632655170	E1/E2/E4/E5/E6/B	C/T	3.144e-06	0.00098704	0.07104	0.14739		UIL	H24	1A	3382414	6417370	E1/E2/E5/E6/B	CGCCT	3.703e-09	3.919e-05	0.1006	0.1981
PH	AX_94814963	7D	171001065	171001065	E1/E2/E4/E5/E6/B	C/T	4.3135e-07	0.00027111	0.08583	0.17268		UIL	H608	1A	145989432	151872847	E1/E2/E5/E6/B	GCTAGC	4.166e-08	8.138e-05	0.0922	0.1738
UIL	AX_109901254	1A	142569256	148607219	E1/E5/E6/B	C/G	5.9142e-05	0.00090067	0.07492	0.11129		UIL	H1306	1A	436429618	439073197	E1/E2/E5/E6/B	ATATC	9.736e-08	9.986e-05	0.09078	0.1632
UIL	AX_109449226	1A	434425748	440185777	E1/E2/E5/E6/B	A/G	1.2056e-05	0.00099529	0.06903	0.1292		UIL	H2305	1B	21536328	22069250	E1/E2/E5/E6/B	GCT	2.268e-10	3.067e-05	0.1032	0.2229
UIL	AX_94564150	1B	539579760	542585451	E1/E2/E5/B	A/G	1.0413e-06	0.00098318	0.06751	0.16065		UIL	H3650	1B	539571827	541474397	E1/E2/E5/B	CA	4.252e-08	8.366e-05	0.09589	0.1787
UIL	AX_109820171	1B	674814651	675741400	E1/E2/E5/B	A/G	1.0557e-06	0.0005966	0.08426	0.1639		UIL	H4239	1B	670373100	677908336	E1/E2/E5/E6/B	CAACTCCATATAGTACC	4.734e-11	9.91e-05	0.09173	0.2403
UIL	IWB20047	2B	234364784	234364784	E1/E2/E5/B	A/G	2.1621e-05	0.00096084	0.07024	0.11606		UIL	H5187	2A	30761353	31085675	E1/E2/E5/E6/B	TGATAGATCCAA	8.108e-11	9.64e-05	0.09148	0.2352
UIL	AX_111610555	3A	721340987	723748750	E1/E2/E5/B	C/T	0.00022889	0.0009503	0.07273	0.09697		UIL	H7652	2B	47168946	47446496	E1/E2/E5/E6/B	AACGAGGGG	1.065e-09	5.863e-05	0.1011	0.2116
UIL	IWB26471	3B	807286559	807286559	E1/E2/E5/B	G/T	2.3846e-06	0.00035452	0.07963	0.14559		UIL	H10124	2D	28957541	29155716	E1/E2/E5/E6/B	AGGTCGCCTCC	1.008e-09	2.803e-05	0.1042	0.2086
UIL	AX_111499408	4A	717959904	722379962	E1/E2/E5/B	C/T	9.7354e-07	0.00099572	0.07017	0.16605		UIL	H10319	2D	365367872	365541117	E1/E2/E5/E6/B	GCCGGC	8.243e-08	1.52e-05	0.1162	0.1728
UIL	IWA1569	5A	8246313	14266477	E2/E5/E6/B	C/T	9.2544e-06	0.00078046	0.07301	0.12965		UIL	H11271	3A	511755058	511757599	E1/E2/E5/E6/B	CCC	2.392e-09	6.096e-06	0.1218	0.2024
UIL	IWA5929	5A	665614119	671159435	E1/E2/E5/E6/B	A/G	5.5132e-05	0.00097225	0.07129	0.11269		UIL	H11922	3A	714569672	721662220	E1/E2/E5/E6/B	GACGTATTGCGCACAC	5.079e-08	9.852e-05	0.09124	0.1728
UIL	AX_111475535	5B	554761817	554923417	E1/E2/E5/B	A/G	5.015e-06	0.00066216	0.07041	0.14214		UIL	H12852	3B	122125032	130381665	E1/E2/E5/E6/B	GG	4.066e-10	9.901e-05	0.09119	0.2398
UIL	AX_94982674	6A	559432375	559432410	E1/E2/E5/E6/B	G/T	1.5339e-05	0.00087025	0.07163	0.13021		UIL	H16278	4A	80020565	80168476	E1/E2/E5/E6/B	GCGG	7.479e-09	1.95e-05	0.1093	0.1911
UIL	AX_109526332	6B	1429423	4876162	E1/E2/E5/B	C/G	3.9426e-05	0.00099419	0.0695	0.1141		UIL	H20205	5A	667110713	670565627	E1/E2/E5/E6/B	AGA	1.196e-08	6.519e-05	0.09628	0.1854
UIL	IWB12568	6B	42746289	46884159	E1/E2/E5/E6/B	C/T	9.8208e-05	0.00098208	0.0708	0.09533		UIL	H20356	5A	698009795	705376240	E1/E2/E5/E6/B	TGACGGTTCCT	3.604e-09	9.649e-05	0.09147	0.1961
UIL	AX_86165710	6B	563325475	567760957	E1/E2/E5/E6/B	C/T	7.6304e-05	0.00097733	0.06741	0.10529		UIL	H21686	5B	482290883	485994293	E1/E2/E5/E6/B	CATAG	1.106e-14	7.695e-05	0.0928	0.3106
UIL	AX_109473361	6B	626252608	630836862	E1/E2/E5/E6/B	A/C	3.1451e-06	0.00099202	0.06734	0.14606		UIL	H21832	5B	518812040	519148239	E1/E2/E5/E6/B	AGTTCGACCAA	3.692e-14	4.714e-06	0.1231	0.31
UIL	AX_109331000	6D	396545210	403652886	E1/E2/E5/E6/B	A/G	3.072e-05	0.00099512	0.07014	0.12618		UIL	H24411	6A	596616266	596705051	E1/E2/E5/E6/B	CAAT	5.074e-09	2.635e-06	0.13	0.1939
UIL	IWB2743	6D	460698880	464950837	E1/E2/E5	A/G	5.1657e-05	0.00098173	0.07201	0.10484		UIL	H24673	6B	1641648	9084954	E1/E2/E5/E6/B	GCT	1.814e-11	9.624e-05	0.09317	0.2479
UIL	IWB50725	7B	295330558	295330558	E1/E2/E5/B	C/T	4.2032e-06	0.00051268	0.07072	0.13685		UIL	H24865	6B	42680620	42777163	E1/E2/E5/E6/B	AT	3.731e-09	6.966e-05	0.09793	0.2038
UIL	AX_109492373	7B	630583403	632655170	E1/E2/E5/B	C/G	1.6274e-05	0.0009397	0.07051	0.12308		UIL	H26273	6B	566148720	571781251	E1/E2/E5/E6/B	CA	2.044e-07	8.825e-05	0.09299	0.1557
FLL	AX_109621606	1A	8291180	10965711	E3/E4/E5/E6/B	C/T	6.1758e-07	0.0009988	0.07052	0.16944		UIL	H27113	6D	400710996	400722225	E1/E2/E5/E6/B	TG	1.621e-08	5.315e-07	0.1529	0.1899
FLL	IWB10867	1D	7906542	8624811	E2/E3/E4/E5/E6/B	A/G	5.5536e-06	0.00099228	0.0736	0.13627		UIL	H27272	6D	470616554	470624915	E1/E2/E5/E6/B	CT	1.194e-06	8.924e-05	0.09401	0.1407
FLL	AX_111456445	1D	41502999	49944421	E2/E5/E6/B	A/C	5.6283e-05	0.00099676	0.06892	0.11145		UIL	H27596	7A	33534217	33762438	E1/E2/E5/E6/B	ACAAAGCTGTGTATTC	6.846e-08	5.713e-05	0.09831	0.1697
FLL	AX_109880304	2A	2485132	7798798	E2/E3/E5/E6/B	A/G	1.4608e-07	0.0008644	0.07397	0.19611		UIL	H30223	7B	337637130	337644060	E1/E2/E5/E6/B	ATCATTGCG	2.201e-08	6.036e-05	0.09539	0.1772
FLL	AX_95085564	2A	87856731	87856731	E4/E5/E6/B	G/T	2.787e-05	0.00051112	0.08647	0.12652		UIL	H30631	7B	631279905	632655232	E1/E2/E5/E6/B	GGG	3.206e-10	4.638e-05	0.09915	0.2208
FLL	AX_111027654	2B	44352899	50546589	E2/E6/B	C/G	1.4388e-07	0.00095859	0.07004	0.19601		FLL	H99	1A	9580445	18562868	E3/E4/E5/E6/B	AT	2.474e-09	9.792e-05	0.09022	0.208
FLL	AX_108908243	3A	716942663	722494744	E3/E4/E6	C/T	0.00015242	0.00099767	0.07152	0.09724		FLL	H340	1A	41710026	41710262	E2/E3/E5/E6/B	ATC	3.8e-09	9.056e-05	0.09215	0.1967
FLL	AX_109848219	4A	24829074	29062375	E2/E4/E5/E6/B	A/G	6.5057e-05	0.00098479	0.0712	0.10767		FLL	H4627	1B	58753827	49982445	E2/E3/E4/E5/E6/B	GACCAGTGACACGGCAGGAACTCACGG	2.537e-09	9.825e-05	0.09072	0.1996
FLL	AX_110528269	4D	312590031	318496514	E3/E4/E5/B	C/T	2.5749e-05	0.00094755	0.07302	0.12071		FLL	H4898	1D	409787067	416464095	E2/E3/E4/E5/E6/B	TAAGCTTTATGATCCACG	1.529e-08	9.595e-05	0.09264	0.185
FLL	IWB4576	5A	556578359	559746714	E3/E4/E6/B	A/G	0.00017391	0.00096088	0.06945	0.09641		FLL	H5121	2A	7796904	7798798	E2/E3/E4/E5/E6/B	GG	2.577e-12	4.92e-05	0.1092	0.2909
FLL	AX_111060011	6A	52294314	54777308	E3/E4/E5/E6/B	A/C	0.000158	0.00099711	0.06998	0.09801		FLL	H5461	2A	86383662	89531999	E2/E3/E5/E6/B	GCCGAT	3.104e-08	6.079e-05	0.09589	0.1748
FLL	AX_109459603	6B	704883348	708668577	E5/E6/B	C/T	0.00026312	0.00097723	0.07118	0.08838		FLL	H7632	2B	44426630	51231795	E2/E3/E4/E5/E6/B	CGTATG	7.212e-12	9.426e-05	0.09398	0.2551
FLL	AX_110876641	6D	455460254	462181246	E3/E6/B	C/T	0.00030324	0.00091924	0.07635	0.08794		FLL	H11976	3A	721345204	723337684	E3/E4/E5/E6/B	CGTGAGGGAATAACCT	1.618e-10	9.009e-05	0.09448	0.2273
FLL	AX_94533089	7A	159557364	163781254	E2/E5/E6/B	A/G	5.3447e-05	0.00095061	0.07348	0.1101		FLL	H15670	3B	817016453	823525643	E2/E3/E4/E5/E6/B	ACTACACGCT	5.962e-08	9.567e-05	0.09211	0.1701
FLL	IWA1277	7A	251257676	256816474	E3/E4/E5/E6/B	A/G	5.2265e-05	0.00095581	0.07123	0.1101		FLL	H15744	3D	775741	4501168	E2/E3/E4/E5/E6/B	GG	7.102e-09	9.39e-05	0.09121	0.2082
FLL	IWB35583	7B	701416277	702324236	E3/E4/E5/E6/B	A/G	1.4212e-05	0.00096003	0.07352	0.1343		FLL	H16020	3D	607873844	613901644	E2/E3/E4/E5/E6/B	CGCA	3.399e-08	9.452e-05	0.0928	0.1749
FLW	AX_111540798	1A	440413854	445505963	E2/E3/E4/E6/B	C/T	3.2391e-05	0.00099009	0.06999	0.11382		FLL	H18362	4B	629249140	636925995	E2/E3/E4/E5/E6/B	TC	6.555e-10	7.432e-05	0.09721	0.2226
FLW	AX_86164027	1A	551982277	551983230	E2/E3/E4/E5/E6/B	A/C	2.1696e-05	0.00078837	0.07135	0.12093		FLL	H18603	4D	32216198	32224998	E3/E4/E5/E6/B	TT	8.395e-09	6.243e-05	0.09675	0.19
FLW	IWB47638	1B	408657050	408657050	E2/E3/E4/E5/B	C/T	0.00018543	0.00052758	0.07947	0.08896		FLL	H18725	4D	509385905	509436687	E3/E4/E5/E6/B	CGATGAGTATCAGTG	9.53e-09	2.901e-05	0.1063	0.1909
FLW	IWB62737	1B	480368008	484361087	E2/E3/E4/E5/E6/B	A/G	6.1526e-06	0.00099874	0.06603	0.13161		FLL	H19845	5A	555638066	556874314	E2/E3/E4/E5/E6/B	CCAACTGCGATCCTACCC	1.627e-07	9.69e-05	0.09604	0.1617
FLW	AX_111073230	1B	631389209	634243131	E2/E3/E4/E5/E6/B	A/G	7.7217e-05	0.00099409	0.06986	0.10588		FLL	H20317	5A	693657652	699478617	E3/E4/E5/E6/B	TCCGTTGCCGT	2.186e-09	8.811e-05	0.0919	0.201
FLW	AX_109354345	1D	460654558	460856721	E2/E3/E4/E5/E6/B	A/G	8.655e-05	0.00099479	0.07022	0.10115		FLL	H20594	5B	43898712	43898772	E3/E4/E5/E6/B	AC	1.856e-08	8.2e-05	0.09671	0.1874
FLW	IWB41104	3A	20020858	21788653	E3/E4/E5/E6/B	A/G	2.3017e-05	0.00096118	0.0698	0.11443		FLL	H22859	5D	319222365	319222417	E2/E3/E4/E5/E6/B	CGA	7.066e-10	9.158e-05	0.09203	0.2132
FLW	AX_111655083	3B	23928875	24433072	E4/E6/B	C/G	0.00011457	0.00095632	0.07269	0.0969		FLL	H26277	6B	568267596	576613457	E2/E3/E4/E5/E6/B	AAGTTAAG	5.888e-08	9.784e-05	0.09077	0.1683
FLW	IWB55284	5A	461484603	466988962	E2/E3/E4/E5/E6/B	C/T	1.5862e-05	0.00099414	0.06903	0.12955		FLL	H26511	6B	643895595	644490032	E2/E3/E4/E5/E6/B	AGGGACCGGCCAGATTGGCAC	1.073e-08	9.958e-05	0.09168	0.1875
FLW	IWB31092	5A	510891440	510891440	E2/E3/E4/E6/B	A/G	0.00026776	0.00053328	0.07433	0.08532		FLL	H26801	6B	708228733	712478241	E2/E3/E4/E5/E6/B	TA	3.014e-10	8.007e-05	0.09462	0.2202
FLW	IWB33393	5B	445453288	445453288	E2/E3/E4/E6/B	C/T	7.1326e-05	0.00068259	0.0733	0.09876		FLL	H27138	6D	455460254	458982737	E2/E3/E4/E5/E6/B	CGT	2.505e-08	5.202e-05	0.09756	0.18
FLW	IWB41225	5B	531538425	533495308	E2/E6/B	A/G	0.00039742	0.00087714	0.06891	0.07935		FLL	H29016	7A	619879597	620197029	E2/E3/E4/E5/E6/B	TGCCG	5.626e-09	1.386e-05	0.1172	0.1928
FLW	AX_109519234	5B	557103673	559448206	E2/E3/E4/E5/B	A/G	0.00028254	0.00099178	0.06982	0.0898		FLL	H31478	7D	446288284	446292361	E2/E3/E4/E5/E6/B	TG	8.374e-08	9.62e-05	0.09492	0.1716
FLW	AX_108771909	6B	461430291	465457531	E2/E3/E5/B	G/T	7.7152e-05	0.00083077	0.07046	0.09897		FLW	H1318	1A	432629162	440185777	E2/E3/E4/B	GTTGCTTGAACCGAATTATG	4.213e-08	9.805e-05	0.09129	0.1727
FLW	IWB53096	7A	679897003	682003134	E2/E3/E4/E5/E6/B	A/G	0.00027197	0.00072961	0.07519	0.08705		FLW	H10313	2D	351067281	351122776	E2/E3/E4/E5/B	TCGCC	1.298e-06	2.357e-05	0.106	0.1366
												FLW	H12389	3B	23139439	31964999	E2/E3/E4/E5/E6/B	TCGCAGGGGCTCATGGCCTTGCGAGTC	4.019e-09	9.563e-05	0.09212	0.1973
												FLW	H16262	4A	63101471	63120154	E2/E3/E4/E5/B	AC	7.706e-07	9.372e-05	0.09404	0.1462
												FLW	H16278	4A	80020565	80168476	E2/E3/E4/E5/B	AATT	9.097e-08	2.347e-05	0.1073	0.1658
												FLW	H21876	5B	527056882	531539253	E2/E3/E4/E5/E6/B	CAGGCGGCTAGGGGCCTCAGC	6.395e-07	8.956e-05	0.09118	0.1465
												FLW	H22030	5B	555011189	558213808	E2/E3/E4/E5/E6/B	TGGT	1.506e-07	7.857e-05	0.09258	0.1674
												FLW	H22140	5B	571817517	577304806	E2/E3/E4/E5/E6/B	GCTGAGGCCGGAGCTGG	9.513e-09	9.785e-05	0.09131	0.1876
												FLW	H25955	6B	461846105	462988227	E2/E3/E4/E5/E6/B	GACTG	4.752e-06	8.19e-05	0.09553	0.1223
												FLW	H27596	7A	33534217	38783476	E2/E3/E4/E5/E6/B	ACAAAGCTGTGTATTC	9.967e-07	9.404e-05	0.09577	0.1418
												FLW	H30679	7B	639187080	642565510	E2/E3/E4/E5/E6/B	CCCGG	4.361e-06	8.353e-05	0.09416	0.1239
