# Supplementary material for: Genetic architecture of grain yield in bread wheat based on genome-wide association studies
Source: BMC Plant Biol. 2019 Apr 29;19:168. doi: 10.1186/s12870-019-1781-3 (PMC6489268; doi:10.1186/s12870-019-1781-3)
Supplement: Supplementary file 11 — Table S7. Phenotypic data in each environment and BLUE value for grain yield and related traits in the diverse panel. GY, grain yield; SN, spike number per square meter; KNS, kernel number per spike; TKW, thousand-kernel weight; KL, kernel length; KW, kernel width; SL, spike length; SDW, spike dry weight; HD, heading date; PH, plant height; UIL, uppermost internode length; FLL, flag leaf length; FLW, flag leaf width. (XLSX 151 kb) [file 12870_2019_1781_MOESM11_ESM.xlsx]

## Sheet: GY
Table S7 Phenotypic data in each environment and BLUE value for grain yield and related traits in the diverse panel
		GY (kg ha-1)							SN (m-2)					KNS							TKW (g)							KL (mm)							KW (mm)							SL (cm)							SDW (g)
Number	Variety	12-13AY	12-13SX	13-14AY	13-14SX	14-15AY	14-15SJZ	BLUE	12-13AY	12-13SX	13-14AY	13-14SX	BLUE	12-13AY	12-13SX	13-14AY	13-14SX	14-15AY	14-15SJZ	BLUE	12-13AY	12-13SX	13-14AY	13-14SX	14-15AY	14-15SJZ	BLUE	12-13AY	12-13SX	13-14AY	13-14SX	14-15AY	14-15SJZ	BLUE	12-13AY	12-13SX	13-14AY	13-14SX	14-15AY	14-15SJZ	BLUE	12-13AY	12-13SX	13-14AY	13-14SX	14-15AY	14-15SJZ	BLUE	13-14AY
HH1	Yumai47	8979.85	4350.52	10065.6	8604.44	7855.56	6127.78	7167.37	600	406.222	580.444	614.222	552.369	38.15	39.2667	41.7	41.9333	39.9667	36.4333	39.1143	41.8933	45.8333	48.96	46.5833	39.96	40.8933	43.8475	12.9367	13.3333	14.55	14.5	13.4167	13.65	13.8367	6.67	6.97667	7.38333	7.05	7.06667	6.85	7.125	9.93333	9.9	10.8333	11.3667	10.82	9.66933	10.2498	1.91667
HH2	Bainong3217	7342.81	6543.11	9919.11	9209.33	7983.33	5694.44	7277.44	570.667	440.889	604.444	583.111	552.891	41.15	48.8833	47.9	48.7167	41.4333	40.2667	43.9821	36.5267	38.9167	45.37	39.0833	38.4267	31	38.1455	14.1367	13.4233	15.1833	15.35	14.4333	14.4833	14.6459	6.44667	6.18	7.46667	7.08333	7.13333	6.66667	7.0684	9.4	9.86667	9.4	9.86667	9.56667	9.31467	9.4996	2.14
HH3	Shannong78-59	9400.89	7122.37	8158.89	8048.44	6905.56	6016.67	7088.73	698.667	558.222	578.667	637.333	613.499	26.4667	30.2833	30.8667	30.05	31.3667	31.6	30.296	44.6433	47.7833	59.7267	54.3333	41.3033	47.1833	49.5964	14.62	14.8	16.55	16.9167	16.1167	16.4333	16.1777	6.4	6.53333	7.21667	7.1	6.53333	6.85	6.9515	8.33333	9.46667	8.53333	9.3	9.6	8.32113	8.752	1.88667
HH4	Zero-0	7092.74	5767.7	8166	9108	6238.89	4644.44	6209.89	612.444	609.778	641.778	732.444	654.729	43.4833	39.2	42.3667	40.5333	46.9	36.4	40.7142	30.96	34.4767	35.1933	32.25	31.7767	26.9667	31.6016	11.9567	12.1767	13.3833	13.5333	13.1333	12.7167	12.9832	6.17667	6.4	6.73333	6.43333	6.8	5.73333	6.4714	9.2	8.9	8.86667	9.23333	9.42333	8.73133	8.997	1.42667
HH5	Jimai20	9008.89	6430.81	9267.11	7944.89	6672.22	6238.89	7070.27	672	614.222	556.444	675.556	626.511	31.4167	38.35	34.8	34.3667	37.8	35.7667	35.3631	42.4267	44.4267	52.8667	44.3333	42.6033	43.5	45.7413	13.4667	13.29	14.9333	14.6667	14.2	14.2	14.2879	6.35333	6.62333	7.41667	7.06667	6.9	6.93333	7.0856	9.13333	9.83333	8.66667	9.43333	8.96667	8.31487	8.8955	1.91333
HH6	Sunong6	8452.15	5845.33	9070	7417.78	7805.56	5955.56	7036.93	435.556	340.444	356.444	409.778	383.034	64.55	68.1267	65.55	62.0767	57.1333	55.6667	61.0217	36.2167	34.5933	48.0767	39.75	32.1267	30.5	37.3985	13.3767	13.3767	14.6667	15.0167	13.35	14	14.0551	6.49	5.77667	7.2	6.9	5.88333	5.95	6.6457	8.83333	10.1667	7.96667	10.1667	11.48	10.4769	9.8589	3.19667
HH7	Zheng9023	10272	6067.26	9021.11	7624.44	7066.67	6583.33	7273.96	902.222	561.778	662.222	690.667	692.053	34.6667	36.3667	34.5667	40.15	38.8667	31.7	35.4824	44.6833	46.4033	52.57	51.3333	41.9333	42.1433	46.2863	12.9333	12.8	14.2	14.4667	13.6	13.3	13.6845	6.93333	7.15667	7.41667	7.51667	7.15	6.9	7.2718	9.66667	9.36667	9.06667	9.83333	9.42	8.83713	9.2671	1.89333
HH8	Huaimai18	9092.15	6330.07	9858.44	10168.4	8166.67	6716.67	7881.73	648.889	544	528	628.444	583.737	35.9	41.3167	38.1	37.35	40.5	31.6	36.4481	40.6667	40.75	49.8433	44.0833	40.3	40.9267	43.3008	13.5967	13.5533	15.0833	15.3	14.7333	14.4167	14.6393	6.4	6.22333	7.15	7.11667	6.81667	6.56667	6.8938	8.53333	9.1	8.4	9.2	9.14667	8.08867	8.5861	1.84
HH9	Yumai50	10868.4	8530.07	11202	9368.44	7466.67	6250	8048.66	856	645.333	602.667	644.444	672.989	40.0667	45.3	37.8667	43.1333	43.7	37.8667	40.7859	43.1533	46.1767	57.8167	51.25	40.4333	42.7767	47.2667	13.9567	14.09	15.4767	15.55	15.0333	14.9	15.0134	6.75667	6.71	7.57667	7.51667	7.2	7.2	7.3416	9.16667	9.96667	8.73333	9.93333	9.43667	8.88247	9.2235	2.12333
HH10	Yanzhan4110	8334.22	6429.33	10040.9	9541.33	8361.11	6605.56	7787.64	567.111	500.444	502.222	566.222	532.577	37.3167	28.0833	43.2333	33.5	37.3333	33.5333	35.2049	43.3	49.5167	51.45	49.4167	40.3	40.7433	45.2855	13.51	12.9333	14.7167	14.4333	13.5167	13.55	13.8732	7.24667	7.2	7.68333	7.43333	7.18333	6.98333	7.407	8.93333	9.26667	9.33333	10.0333	10.0867	9.17553	9.3742	2.42
HH11	Xinong2000-7	6659.56	6460.15	7371.78	7907.11	5505.56	4055.56	5690.9	617.778	464	427.556	561.778	511.072	40.3667	42.2167	40.1	39.0167	37.1	36.3667	38.6862	39.3833	41.71	47.31	42.5833	38.71	35.1667	40.7325	13.0667	12.9333	13.6	14.1	14.8833	14.9333	14.1849	6.67	6.62333	7.4	6.96667	6.63333	6.15	6.9335	8.63333	9.06667	8.1	8.3	11.59	10.728	9.5957	1.92333
HH12	Yumai34	10292.7	7413.04	9421.33	9212.89	8788.89	6383.33	8019.14	635.556	474.667	562.667	598.222	565.784	36.9	35.0767	28.6333	36.4333	30.8333	29.6	32.5292	46.7167	56.26	54.9267	51.75	47.91	47.16	50.2956	14.3133	14.8867	15.5	15.6	14.85	14.8833	15.0775	6.98	7.2	7.51667	7.36667	7.35	7.25	7.3683	9.2	9.96667	8.86667	10.4333	8.92333	8.046	8.9761	1.63333
HH13	Xiaoyan22	9144	6766.22	8301.56	9593.33	7550	6633.33	7564.32	653.333	487.111	557.333	666.667	590.355	43.05	42.9167	40	45	41.6667	39.1667	41.623	39.9667	39.9267	49.11	46.4167	37.8833	40.4433	42.5694	13.3333	13.2	14.9833	14.85	13.7333	13.6833	14.0888	6.75333	6.84667	7.25	7.36667	6.76667	6.58333	7.0484	7.66667	8.16667	7.26667	7.26667	7.79	9.40667	8.1925	1.92333
HH14	Shixin828	8452.44	5892.15	7421.33	9957.33	8177.78	6583.33	7475.68	624.889	462.222	478.222	559.111	525.586	46.3667	35.2333	40.8667	49.1667	40.7	39.8667	42.0631	44.1167	43.8333	50.9667	47.5833	36.8433	40.9767	44.2515	13.2433	12.8867	14.15	14.4333	13.5	13.4	13.7005	6.8	6.71333	7.18333	7.2	6.75	6.83333	7.0203	7.83333	8.36667	8.06667	8.6	8.49	7.4882	7.9851	2.13333
HH15	Xinong291	9995.85	7740.44	9938.67	8919.56	6894.44	6411.11	7617.45	770.667	573.333	644.444	728	675.558	37.2833	38.4833	36.6333	33.7667	38.7	34.0667	36.0058	38.26	38.5267	46.0333	43.5	35.6267	35.7333	39.6392	13.2467	12.5767	14.45	14.15	13.7833	13.45	13.7588	6.31	6.09	7.3	6.96667	6.66667	6.3	6.8535	8.33333	8.93333	7.8	8.56667	9.39	8.86287	8.6476	1.64
HH16	Linhan2	9844.74	5319.7	8752	9380.89	7488.89	6877.78	7505.68	717.333	501.333	525.333	574.222	570.169	32.75	34.0333	35.7333	38.6	40.9667	37	36.6744	49.7667	53.6433	57.1433	52.5833	40.3933	44.81	49.6009	14.4467	14.1333	14.8333	15.2167	14.7167	14.75	14.7656	6.89	7.02	7.53333	7.53333	7	7.13333	7.3266	9.53333	9.93333	9	9.9	9.72333	9.12867	9.4354	2.03
HH17	Neixiang188	8506.37	5578.37	8240	10066.2	8794.44	6366.67	7597.17	620.444	480	559.111	625.778	571.126	37.85	34.4333	36.8333	41.8	36.5	35.5	37.0786	40.0833	43.1667	49.35	48.0833	39.56	35.8167	42.1623	13.2433	14.22	15.2833	15.4667	14.1833	13.9833	14.51	6.71333	6.93333	7.6	7.6	6.95	6.46667	7.24	8.06667	9.93333	8.63333	9.06667	9.13333	9.0178	8.9119	1.94667
HH18	Wennong5	9481.78	6095.11	9127.78	8260.44	7138.89	5900	7081.4	656	544.889	529.778	573.333	569.908	39.4333	40.35	41.3667	40.8167	38.9667	38.4333	39.659	40.0833	37.5833	48.2267	45.6667	40.3667	39.0267	42.1365	13.0667	12.8	14.4	14.4333	13.7667	13.4833	13.8079	6.62	6.22333	7.35	7.2	6.85	6.73333	7.0345	8.53333	8.96667	7.8	8.6	9.08	8.27247	8.4644	1.84667
HH19	Gaoyou503	10312.3	7239.41	9222.22	8031.11	6388.89	5627.78	7024.54	743.111	577.778	520.889	782.222	652.015	38.3667	36.3	43.9333	38.2333	37.7	34.5333	37.5765	36.96	36.2433	47.2267	43.75	37.87	38.35	40.49	12.8867	12.4467	14.0833	14.55	13.8667	13.5167	13.7538	6.31	6.08667	7.28333	7.31667	7.01667	6.76	7.0196	8.26667	9.16667	8.8	9.76667	9.26667	8.38847	8.7805	2.07667
HH20	Shan253	8019.26	4496	6029.56	7324	6850	6683.33	6539.14	574.222	428.444	408.889	562.667	489.294	38.8667	35.2833	33.35	37.8	36.5	37.0667	36.6857	45.5433	47.25	52.8333	50	41.3267	43.0433	46.6409	13.7767	14.4033	15.9667	15.6	15.0833	14.8167	15.1221	6.62333	6.44333	7.3	7.21667	6.73333	6.6	7.0005	9.5	10.9333	9.63333	11.4	9.95667	10.1115	10.1536	2.03
HH21	Wanmai29	9514.67	6484.44	8942	9432.89	6977.78	6466.67	7405.85	771.556	559.111	574.222	623.111	622.189	49.85	49.4333	45.7667	47.55	48.7667	45.7667	47.5327	38.16	41.9333	51.29	43.4167	35.0333	37.3267	41.5851	13.2867	12.8433	14.9	14.8667	14.2167	14.2333	14.2762	6.88667	6.53333	7.57667	7.28333	7.16667	6.76667	7.2258	9.33333	9.76667	9.6	10	10.18	9.14	9.5388	2.34333
HH22	Wanmai19	11549.6	7172.74	10805.3	9655.56	7183.33	6794.44	8027.01	748.444	553.778	625.778	682.667	648.314	43.8333	42.6833	44.2333	41.8167	54.0333	44.6667	45.0917	40.5	37.1667	48.9533	47.5833	36.11	36.85	41.326	13.8667	12.6233	15.8167	15.15	14.5167	14.6667	14.7012	6.75667	6.17667	7.75	7.45	7.05	6.76667	7.2763	9	10.4333	8.8	9.2	10.13	8.9522	9.2773	1.98
HH23	Zhoumai26	10875.9	9074.07	10366.4	9119.11	7366.67	6666.67	8136.18	618.667	497.778	543.111	594.667	561.52	46.55	46.4333	43.0333	42.6667	39.5	35	41.0257	40.2433	43.2933	51.9267	47	34.9167	40.9333	43.3649	13.73	13.69	15.1833	15.55	14.7167	14.4167	14.7231	6.49	6.71	7.65	7.55	6.41667	6.71667	7.1946	9.8	11	8.96667	10.3667	11.1233	9.61247	9.9784	2.22333
HH24	Huaimai20	9949.63	7960.44	9424.22	8774.67	8105.56	6933.33	8041.67	704.889	520	668.444	552	606.396	34.8167	36.6167	37.6667	43.65	37.1	35.6667	37.4404	42.5	42.4767	49.6767	47.6667	41.1167	40.41	43.9867	14.2233	13.7333	15.2333	15.7	14.8167	14.45	14.8365	6.31	6.35667	6.98333	6.96667	6.71667	6.5	6.7812	8.56667	9.66667	8.33333	9.3	9.53333	9.328	9.1033	1.94
HH25	Luyuan502	10364.7	8152	10995.1	10262.2	8800	6666.67	8490.35	588.444	540.444	621.333	566.222	579.912	34.6167	37.9333	39.6667	39.45	36.8667	34.2333	36.6689	47.25	46.4433	56	53	44.41	45.35	48.9464	14.3567	14.1333	15.8	16	15.5	15.1	15.3496	6.8	6.53333	7.38333	7.45	6.91667	7	7.1774	9.43333	9.86667	9.03333	9.6	9.42333	9.04913	9.3182	2.22333
HH26	Zhoumai19	9879.11	5517.04	10557.1	8543.56	8383.33	6294.44	7624.14	673.778	410.667	531.556	581.333	544.1	44.9	43.2667	43.2	43.0833	45.3	39.9	42.7578	40.9433	44.9167	51.45	44.5833	38.51	41.7	44.0883	12.67	12.49	14.2333	13.6667	13.0167	13.0833	13.3111	6.84333	6.62333	7.45	7.11667	6.63333	6.95	7.114	9.53333	11.0667	10	10.7667	10.9633	10.2831	10.3322	2.30667
HH27	Xinong979-005	7680.59	6786.07	7829.33	8680.89	7955.56	6416.67	7322.24	615.111	490.667	514.667	638.222	563.652	39.5167	36.2667	33	36.0333	38.2667	33.8	35.8422	40.4433	52.1267	53.2867	46.4167	39.1433	39.5933	44.7915	14.5333	14.3567	15.6833	15.8	14.95	14.7333	15.1141	6.22333	6.93667	7.45	7.05	6.78333	6.48333	7.0294	8.53333	9.56667	8.06667	9.16667	10.5333	9.5138	9.2117	1.77333
HH28	Xinong1376	7690.67	5576.59	9483.33	7948	7705.56	5783.33	6952.91	625.778	496	567.111	610.667	573.861	41.8	39.3833	41.7667	37.7167	39.7667	34.5	38.3753	36.8167	43.0833	46.2933	42.1667	43.0433	39.1333	41.6732	13.69	13.2867	14.8333	15.1167	14.1833	13.8333	14.2852	6.31	6.66667	7.15	6.91667	6.88333	6.18333	6.8351	9.9	10.2	9.06667	10.2667	9.44667	9.1442	9.556	2.04667
HH29	Huapei5	11765.9	5930.37	9884.22	9915.11	7655.56	6638.89	7874.31	808	528	670.222	708.444	673.505	34.1167	28.3167	33.2	32.4	31.5667	29.3	31.228	42.5767	39.5933	48	47.25	38.8267	40.7767	43.0343	12.9333	12.49	14.05	14.3	13.4833	13.4667	13.6077	6.53333	6.49	7.21667	7.15	6.5	6.61667	6.9274	7.9	8.2	7.63333	8.2	8.31	7.99287	8.0088	1.54667
HH30	Xinmai19	8956.15	4574.81	8920	8484.44	8216.67	6372.22	7244.42	676.444	350.222	568	578.667	539.755	38.9	41.9167	45.65	38.6167	41.9667	35.3667	39.4633	38.45	44.06	48.45	42.75	38.4633	40.1	42.2292	12.8033	12.6667	14	14.2833	13.4667	13.5167	13.6059	6.49	6.58	7.36667	7.15	6.48333	6.8	7.018	8.16667	9.6	8.43333	9.86667	10.1033	8.79313	9.0002	2.33
HH31	Zhoumai23	10578.4	6832.89	10844.9	8677.33	7955.56	6872.22	8000.9	636.444	415.111	573.333	612.444	558.881	48.6333	45.8667	46.8	43.2	42.7667	43.6333	44.8544	45.71	48.36	51.1267	49.25	39.0833	43.06	45.944	13.02	12.58	14.1833	13.9833	13.35	13.0833	13.4753	7.24333	7.29	7.8	7.48333	6.81667	6.96667	7.4249	9	10.0667	8.73333	9.83333	10.2233	9.24667	9.405	2.52333
HH32	Lumai7	10009.8	5997.33	9863.56	8900	5627.78	6327.78	7038.84	773.333	552.889	663.111	588.444	636.231	36.15	33.9667	36.8333	39.3167	36.8333	35.2	36.3152	41.75	45.5	49.75	40.5833	33.4167	36	41.4465	13.4667	13.69	14.9333	14.5667	14.3167	13.9833	14.2838	6.8	6.8	7.51667	7.15	6.48333	6.5	7.0721	7.83333	7.93333	7.53333	8.06667	9.16667	7.80487	7.9793	1.82333
HH33	Xinmai9	8537.19	7602.96	7671.33	8605.33	7022.22	6322.22	7232.17	554.667	441.778	551.111	536	521.366	42.4167	43.3833	42.4667	41.75	43.6667	42.3667	42.5897	41.2167	42.1333	49.0867	45.75	38.1933	40.56	43.0307	13.0233	12.31	14.0667	13.9667	13.4667	13.2833	13.4985	6.18	6.49	7.45	7.25	6.55	6.73333	7.0389	8.43333	9.9	8.9	9.76667	10.12	8.43287	9.0259	2.13333
HH34	Norin67	7130.96	5601.78	7404.89	5802.67	6905.56	5527.78	6200.99	625.778	639.111	575.111	679.111	629.982	41.25	39.9667	42.1667	42.4833	50.4667	45.5667	43.9931	31.3333	34.75	39.71	35.5	32.9	30.8	34.189	12.6233	12.49	14.4167	14.3333	13.6333	13.7333	13.7522	6.13333	5.91	6.5	6.28333	6.45	6.03333	6.3139	10.4333	11.6	9.76667	11.2667	11.3567	10.2442	10.6145	1.72
HH35	Zhongyu5	10007.4	6819.56	9895.56	9404	7844.44	6438.89	7773.83	703.111	570.667	704.889	692.444	668.967	32.75	34.05	33.1667	32.8167	34.0333	32.2667	33.0084	46.2267	44.4933	52.0333	49.0833	43.3767	44.1667	46.849	13.2433	12.7567	14.5333	14.2867	13.6667	13.9	13.8855	6.8	6.62333	7.56667	7.51667	7.03333	7.03333	7.2893	8.96667	9.76667	9.23333	9.7	9.2	8.74353	9.1379	1.8
HH36	Zhoumai12	9173.33	5461.63	10043.3	9464.89	7922.22	6477.78	7566.95	584	433.778	528	551.111	522.838	45.7667	40.7167	38.3667	36.55	39.3333	37.4	39.2941	44.8033	45.6	55.1667	50.5833	45.9667	44.6167	48.0788	13.69	13.1533	14.7333	14.85	14.05	14.0167	14.2145	6.97667	6.75667	7.35	7.18333	6.95	6.78333	7.1164	10.3333	10.0667	9.66667	10.7333	11.5633	10.3171	10.3944	2.10667
HH37	Zhoumai25	9740.15	7008.3	9896.44	9204.89	8888.89	6405.56	7991.02	723.556	541.333	557.333	678.222	619.947	43	42.25	48.5333	43.05	38	42.5	42.7735	38.26	37.0167	45.2033	41.0833	38.3	36.0433	39.6138	13.4667	12.9367	14.65	14.45	13.5	13.7167	13.8925	6.4	6.13333	6.98333	6.8	6.5	6.25	6.6776	9.1	10.0333	9.76667	11.1333	9.37667	8.97113	9.531	2.17333
HH38	Dorico	9570.37	6437.04	9325.78	9280.89	8216.67	6155.56	7610.12	661.333	562.667	557.333	744.889	632.444	46.95	50.7167	45.8333	44.5667	44.6	39.9	44.4451	35.36	39.4167	46.9167	45.5833	35.8933	35.0667	39.3904	13.8667	13.6467	15.4333	14.75	14.5333	14.5167	14.6118	6	6.13333	7.16667	7	6.48333	6.3	6.7656	8.83333	9.96667	9.46667	9.66667	8.71333	8.4322	9.008	2.17
HH39	Kitanokaori	7682.96	5453.04	8101.56	6212.44	5455.56	4572.22	5673.34	730.667	602.667	677.333	695.111	674.789	45.9833	41.6833	45.05	35.9333	45.6667	35.8667	40.6304	32.4167	31	37.5767	31.0833	28.91	33.05	33.1912	12.5333	12.6233	13.7833	13.5333	13.45	13.5833	13.4114	5.73333	5.6	6.31667	6.03333	5.88333	5.81667	6.0442	10.6333	10.8	9.86667	9.86667	10.6567	9.844	10.1998	1.52
HH40	Yumai2	10325.3	4774.52	8289.33	7842.22	6338.89	5988.89	6682.88	720.889	408.889	586.667	562.667	562.853	36	35.5167	37.9333	34.65	35.1333	31.3	34.4492	41.26	40	48.51	46.25	36.96	39.6267	42.3233	12.18	12.8467	14.3667	14.55	14.2833	13.1	13.7903	6.44333	6.49	7.41667	7.45	7	6.81667	7.1446	8.4	8.96667	8.46667	9	8.96667	8.022	8.4903	1.88333
HH41	Lumai8	8314.67	5767.11	7190	7408.44	6277.78	5911.11	6463.8	629.333	509.333	538.667	586.667	562.734	23.6	27.7	26.0667	24.0333	26.9333	29.7333	26.7686	56.0933	55.25	63.4267	62.1667	46.46	46.35	54.5074	14.58	13.6467	15.5667	15.6333	14.55	14.7667	14.9176	7.2	7.33333	7.76667	7.58333	7.13333	6.96667	7.4664	8.46667	9.03333	7.3	8.06667	8.62333	7.92687	8.1584	1.74333
HH42	Taishan5	9180.74	6343.7	7989.33	8120.89	5938.89	5822.22	6660.63	789.333	664	656.889	724.444	703.216	31.2667	29.1667	29.2	31.05	32.0333	30.6667	30.6432	43.2367	41.1533	49.56	46.3333	38.4833	38.6767	43.0848	13.4667	13.2433	14.9167	14.8167	14.35	14.1667	14.3364	6.8	6.44333	7.2	7.08333	6.78333	6.73333	6.9743	8.43333	9.86667	8.9	9.7	9.71	8.9762	9.1396	1.48667
HH43	Bainong64	8023.11	5655.41	8424.44	8228.89	7438.89	5588.89	6796.68	518.222	436.444	523.556	600.889	524.082	35.85	38	43.0333	38.9333	36.6667	35.8	37.6402	39.5433	42.2267	47.47	43.8333	43.2033	39.4767	42.6523	12.31	12.31	13.8333	13.35	13.05	12.8333	13.0837	6.89	6.84333	7.5	7.31667	7.26667	6.8	7.2412	8.6	9.4	8.3	9	8.66667	8.56487	8.6896	2.06333
HH44	Zhoumai28	9698.07	7199.7	11263.6	7727.11	9288.89	6427.78	8076.34	536	468.444	512.889	515.556	507.452	47.7833	43.2167	43.2333	42.8667	37.0667	43.8333	43.1553	39.1667	40.5	50.7333	45.8333	44.9367	41.2667	44.1059	13.0233	12.71	14.2167	14	13.05	13.2833	13.4688	6.80333	6.66667	7.6	7.46667	7.16667	6.85	7.2852	9.3	9.9	9.26667	10.6667	9.75667	9.73047	9.7146	2.19667
HH45	Mantol	8300.44	4766.81	8900.44	7536.44	7022.22	6200	6768.55	808	736	739.556	774.222	761.702	33.6	31.1167	32.9667	27.85	30.1	26.3	29.607	34.1767	36.6433	45.0267	41.1667	38.5267	38.2267	39.3102	12.1767	12.22	14.1833	13.8833	13.4167	13.2667	13.4112	6.26333	6.22	7.38333	7.1	6.93333	6.63333	6.9994	6.96667	8.2	7.26667	7.76667	7.64667	7.2478	7.4157	1.55
HH46	85Zhong33	9250.37	5787.26	10602.2	7718.22	7250	6205.56	7223.68	633.778	462.222	610.667	672.889	597.615	26.7167	25.2667	31.1	29.6	32.8333	29.3333	29.2173	52.5833	53.0867	59.25	56.25	45.6867	48.2167	52.5078	14.4433	14.09	15.35	15.35	14.8833	14.55	14.8815	7.29	6.93333	7.85	7.61667	7.35	7.13333	7.5324	9.16667	9.13333	9.16667	10.0667	9.94333	9.79087	9.5613	1.84333
HH47	Jimai21	10300.1	6093.63	9792.44	8444.89	7666.67	6572.22	7581.8	768	643.556	573.333	658.667	651.646	32.5	28.9333	28.6333	30.35	32.7	30.6667	30.7027	46.9167	48.4267	56.4833	49	41.1033	44.4667	48.2168	14.7567	14.18	16.2667	16.1667	15.35	15.3667	15.5307	6.44667	6.84667	7.16667	6.81667	6.71667	6.58333	6.8884	8.86667	9.96667	9.13333	10.4667	10.1667	9.0258	9.4237	1.55
HH48	Shi4185	9216.89	7318.81	10249.8	8902.22	7883.33	7122.22	7993.25	626.667	535.111	530.667	666.667	589.178	39.8167	40.0167	39.8	39.6333	38.8333	35.9333	38.5188	39.56	39.56	48.3933	43.3333	34.1833	39.6767	41.3359	12.4433	12.31	13.9667	14.0833	13.2	13.1667	13.3628	6.48667	6.57667	7.33333	7.18333	6.28333	6.76667	6.9817	9.26667	9.43333	8.76667	9.46667	9.54333	8.5718	9.0451	2.05
HH49	Zhoumai18	10156.7	7149.04	10927.1	9355.56	8833.33	6400	8142.72	632	472.889	553.778	591.111	560.116	34.4	38.4	37.5333	40.0167	37.7333	36.6333	37.348	45.6267	46.3333	55.26	53.6667	45.4933	45.0667	48.5613	13.69	13.1967	15.0833	14.9333	14.2	14.2333	14.3838	6.89	6.88667	7.48333	7.41667	6.91667	6.93333	7.2352	8.36667	9.13333	8.6	9.63333	9.41	8.442	8.7845	2.07667
HH50	Heng7228	12068.4	9001.78	9712.44	9977.78	8388.89	6766.67	8535.81	776.889	646.222	589.333	736.889	681.063	35.9333	38.85	37.3333	35.15	37.4	32.4667	35.5125	44.4767	44.8333	53.4767	47.25	42.27	37.85	45.0924	13.5567	12.9333	14.5167	14.35	13.9	13.5667	13.9177	7.15667	6.93333	7.73333	7.45	6.83333	6.83333	7.3403	8.66667	10.1	8.66667	9.86667	9.36667	8.18153	8.8965	2.05333
HH51	Luohan2	10066.7	7100.15	9958.89	8464.89	8000	5866.67	7562.41	782.222	632.889	655.111	721.778	693.177	33.7833	34.5667	35.7667	40.8333	36.4	36.0667	36.3488	41.21	39.1667	49.7133	44.8333	40.16	39.9167	43.016	13.51	12.5333	14.1	13.9833	13.4833	13.45	13.6083	6.97667	6.57667	7.76667	7.48333	6.91667	7.15	7.3776	8.8	9.63333	8.16667	9.3	8.52	8.0978	8.5996	1.82667
HH52	Barra	6267.85	5542.81	8357.11	6084.44	4994.44	4738.89	5525.17	810.667	804.444	656.889	795.556	761.254	45.9167	37.4167	40.9333	43	44.3333	36.4	40.7259	25.26	25.67	34.3367	30.3333	25.8267	25.9167	28.2371	13.6433	13.1133	15.0167	14.9	14.2833	14.3	14.3882	5.68667	4.97667	6.23333	5.85	6	5.55	5.8997	8.6	8.9	8.23333	8.93333	9.01	8.85513	8.7501	1.44667
HH53	Zhoumai32	9586.96	6839.41	10243.8	9263.56	8166.67	6527.78	7864.16	743.111	600.889	599.111	615.111	631.492	37	33.9333	33.8333	33.9667	32.4	29.3667	32.8114	42.2867	45.5267	51.1833	48.5833	40.6767	40.8433	44.7011	13.38	12.93	14.6167	14.3	13.7	13.4833	13.8471	6.84667	6.89	7.58333	7.38333	7.03333	6.88333	7.2731	9.53333	10.3667	8.66667	9.2	9.58	9.3842	9.4195	1.71333
HH54	Abbondanza	10581.3	6478.22	9107.33	7278.67	5038.89	3861.11	5932.7	714.667	505.778	527.111	631.111	587.633	35.55	41.2333	43	43.4833	32.1333	36.9333	38.4368	45.2667	37	49.06	47.0833	40.81	38.46	43.3332	13.0667	12.98	14.05	14.0167	13.7167	13.6	13.6931	6.89	6.17667	7.46667	7.18333	6.76667	6.86667	7.1048	11.0333	10.2	10.4667	10.9	10.28	9.63247	10.2987	2.04667
HH55	Luomai21	11626.7	8005.04	12547.1	10511.6	7366.67	6738.89	8432.24	797.333	570.667	545.778	649.778	629.47	35.8	39.8167	43.2333	39.1167	40.1333	38.3333	39.1464	47.5667	47.9333	56.25	51.5	36.77	49.9833	49.0962	13.2	13.3767	15.2	14.6833	14.1	14.2	14.3036	7.07	7.46667	8.03333	7.81667	7	7.65	7.7057	9.66667	10.3333	9.63333	9.83333	10.5333	9.5638	9.8282	2.37
HH56	Shan354	10019	7537.19	10704.2	10052.4	8033.33	7211.11	8327.2	701.333	501.333	583.111	701.333	620.161	44.1167	40.0667	44.4667	42.8333	39.0667	37.0667	40.6595	40.4933	40.7167	50.25	44.5833	40.5	40.4167	43.3076	14.4	14.4	15.7	15.7167	15.1	15.1	15.2101	6.35667	6.17667	7	7.13333	7.03333	6.66667	6.8695	8.8	10.1	8.53333	8.83333	9.15667	9.05913	9.0384	2.32
HH57	Han6172	9930.37	6132.44	9419.56	9826.22	8433.33	7088.89	8032.27	685.333	517.333	526.222	605.333	577.131	37.9667	36	40.4667	37.0667	37.6667	36.4	37.3926	43.2433	43.8033	49.2267	47.0833	38.76	41.25	43.9445	13.38	13.29	14.4667	14.2333	13.6833	13.6167	13.8616	6.98	6.88667	7.38333	7.35	6.73333	6.88333	7.16	8.4	9.3	9.3	9.43333	9.77667	9.0542	9.1305	2.03
HH58	Aca801	9435.56	5938.67	7928.44	6896.44	5572.22	5761.11	6374.41	943.111	771.556	753.778	891.556	833.702	29.3	30.8833	35.2333	36.9833	35.0333	29.4667	32.383	33.42	30.8767	41.8967	41.5833	32.3167	30.3167	35.0132	12.8433	12.2667	14.0167	13.8833	13.3667	13.1333	13.3983	5.95667	5.73333	6.8	6.65	6.13333	5.95	6.4265	10.5333	9.63333	10.6	11.9	10.1867	9.63247	10.2675	1.53333
HH59	Jinan13	9408.59	6417.19	8762.22	8009.33	6266.67	6044.44	6900.87	816.889	569.778	695.111	631.111	669.9	24.4833	29.85	28.5333	31.3	25.3333	25.6333	27.2426	50.7167	44.26	52.8333	52.4167	43.4767	46.8667	48.7988	15.3767	14.2667	16.1333	15.7833	15.45	15.65	15.5803	6.97667	6.62333	7.38333	7.36667	6.85	6.93333	7.1638	9	10.2333	9.43333	10.3333	10.1433	9.19113	9.5573	1.56667
HH60	Yumai21	9849.48	5670.22	9430.67	8876.89	7905.56	6200	7431.75	744	524.444	532.444	590.222	587.37	35.1333	33.6333	35.2	38.55	34.6	36	35.7111	40.4767	38.1667	48.75	43.6667	35.3933	33.45	40.1705	13.9567	14.1333	15.9167	15.9667	15.2667	15.1833	15.2952	6.4	6.22	7.08333	6.73333	6.48333	6.45	6.7412	9.33333	9.86667	8.73333	9.26667	9.57667	9.41313	9.3528	1.73333
HH61	Libero	7616.59	6347.85	9581.33	8325.78	7866.67	6316.67	7323.49	837.333	662.222	634.667	800	727.4	37.6667	33.3667	35.8667	36.3667	36.4333	34.2333	35.5106	30.3267	31.45	41.6667	38.8333	32.6033	32.25	34.7396	12.58	12.4	14.1667	14.1333	13.5167	13.45	13.5666	5.46667	5.78	6.78333	6.71667	6.05	6.11667	6.4165	8.1	8.76667	8.16667	8.63333	8.26667	7.968	8.2248	1.49
HH62	Zixuan2	8672.59	6369.48	10880.4	8233.78	7500	5927.78	7306.77	826.667	695.111	760	779.556	762.831	28.8	38.8167	39.7333	35.1833	32.1	32.0667	33.8996	35.2267	35.6667	43.4333	40.1667	33.4	33.1167	36.9376	12.6667	12.6667	13.3167	13.7833	13.1	12.8333	13.135	5.95667	6.13333	7.1	7.01667	6.26667	6.33333	6.7184	9.7	10.4667	8.93333	10.5667	9.85333	9.48847	9.7248	1.72667
HH63	Xinong88	9715.56	6270.52	8604.67	8058.22	6066.67	6366.67	6957.77	706.667	544	629.333	592.889	613.165	37.3333	39.0333	35.3	40.6333	42.2667	34.4333	37.6618	40.8933	38.0667	50.2267	42	37.42	38.0267	41.9438	13.1567	12.5767	14.8667	14.4667	13.8167	13.1333	13.8282	6.4	6.4	7.58333	7.23333	6.78333	6.61667	7.1081	7.36667	8.2	8.06667	8.1	8.09	7.33087	7.7248	2.08333
HH64	Huaimai21	9207.11	6069.93	11310.9	9283.56	8416.67	6916.67	8016	605.333	467.556	528	554.667	535.966	50.4833	48.55	49.6333	45.4167	46.0667	43.8	46.6966	34.4933	38.0433	45.1	40.5833	36.4	33.5333	38.0126	12.0433	12.1767	13.9333	13.5667	12.9667	12.7833	13.0781	6.44333	6.57667	7.7	7.4	6.83333	6.61667	7.2078	10	10.2667	9.36667	9.56667	9.75333	9.45867	9.6831	2.12333
HH65	Zhoumai30	9294.81	6690.67	10324	9103.56	8355.56	6755.56	7929.7	530.667	438.222	428.444	451.556	456.85	44.1	46.7167	46.8667	46.8833	44.3	43.3333	45.0331	44.5167	45.9667	52.3433	47.5833	45.6267	44.1767	46.9677	13.4667	12.8867	14.5833	14.35	13.8833	13.9167	13.9915	6.89	6.97667	7.66667	7.5	7.45	7.15	7.4263	8.5	9.8	8.6	8.8	8.21	8.684	8.721	2.46
HH66	Sagittario	10350.2	6501.93	9227.11	8904	7455.56	5950	7383.44	748.444	534.222	542.222	585.778	592.034	45.6267	43.6667	47.5	38.9167	39.8333	44.5667	43.3845	36.5767	38.0833	45	43.75	36.2433	32.8333	38.4024	13.7767	13.2	14.6667	14.5	14.35	14.5	14.3256	6.31333	5.95333	6.75	6.83333	6.4	6.1	6.5345	8.73333	9.66667	8.63333	9.63333	9.01	8.69753	8.9504	2.19333
HH67	Aifeng3	9420.15	5379.85	8802.89	7227.56	6666.67	5450	6567.15	907.556	674.667	766.222	744	764.825	38.9833	36.4	33.1	43.5833	38.4667	32.5333	36.7007	27.8833	36.4267	39.06	32.3333	28.8167	30.35	32.5703	12.4033	13.2	14.0167	13.8167	13.4167	13.25	13.4652	6	6.44333	6.91667	6.45	6.3	6.3	6.5676	10.1667	9.33333	9.43333	9.86667	9.78	9.11667	9.5453	1.35
HH68	Yannong19	9810.37	8151.11	10008.7	8365.33	8150	6877.78	8056.66	746.667	618.667	597.333	560.889	620.263	40.6167	42.8667	38.8667	40.3833	43.1667	39.3333	40.6039	39.3767	42.25	52.92	47.0833	36.6667	36.4267	42.5329	13.42	13.5567	14.6667	15.05	14.3	14.0333	14.3122	6.31333	6.49	7.26667	7.21667	6.88333	6.63333	6.9913	9	10.4	9.03333	9.7	10.0333	9.21467	9.4384	2.09333
HH69	Yannong18	11167.1	8552.3	11451.8	10396	7022.22	7127.78	8405.52	790.222	596.444	607.111	630.222	646.002	34.8167	47.1667	40.4	40.25	40.9333	37.5	39.5793	45.6167	49.75	55.3333	50.8333	41.5367	42.15	47.3919	14.0433	13.9567	15.1	15.55	14.9833	14.6167	14.8629	6.97667	7.02333	7.6	7.45	7.33333	6.71667	7.3207	8.53333	9.93333	8.26667	9.1	9.54667	8.95087	8.9749	2.17
HH70	Yumai35	8119.41	5978.07	7788.44	7114.67	7133.33	5572.22	6587.52	542.222	484.444	557.333	555.556	536.577	38.2833	25.7333	35.7333	36.5833	36	32.2333	34.0465	42.65	50.7267	50.5267	47.0833	38.51	38.1	43.9617	13.91	13.2867	15.25	15.2167	14.1333	14.0333	14.4345	6.71	6.71	7.66667	7.51667	7.08333	6.61667	7.273	8.73333	9.2	8.46667	9.36667	8.12333	8.5938	8.7017	1.88333
HH71	Zhoumai22	9970.67	6568.89	9004	8741.33	8850	6666.67	7892.29	659.556	457.778	600	612.444	580.995	39.4767	40.1167	37.1	36.4833	37.3	36.0333	37.4255	46.9933	46	56.9167	52.4167	48.3267	45.3933	49.6569	13.6433	13.2867	14.9	15.1	14.2667	14.2333	14.3983	7.15667	7.11333	7.75	7.78333	7.41667	7.26667	7.554	9.26667	10.0333	9.26667	9.86667	10.11	9.24733	9.5186	2.08
HH72	Linkang12	9515.26	5563.56	8769.11	6728	5950	5344.44	6336.66	809.778	590.222	757.333	757.333	727.456	30.5667	29.9833	36.9	33.5	34.9667	29.5	32.0961	50.0167	44.5667	52.8333	43.9167	46.5133	43.2767	47.7294	14.2667	13.6433	15	15.1	14.3	14.3333	14.5302	6.98	6.66333	7.48333	7.15	7.2	7.1	7.2347	7.83333	8.2	8.1	8.6	8.53333	7.68553	8.0398	2.00667
HH73	Luami15	10168.3	5661.93	9370.89	7832.44	6666.67	6744.44	7224.31	799.111	584.889	681.778	749.333	700.444	35.9833	35.6667	35.5333	38.8333	33.7667	34.0667	35.4819	40.6267	45.5	52.2667	44	40.1933	40.1267	44.1216	14	14.2233	14.9833	14.85	13.95	14.0167	14.3558	6.75667	6.75667	7.58333	7.31667	6.95	6.88333	7.235	9.66667	10.4	10.0333	11.5	10.48	9.93553	10.2003	1.85667
HH74	Hengguan33	8122.07	4868.15	8906.44	9316.44	8016.67	7316.67	7579.04	782.222	509.333	569.778	600	604.424	26.95	34.75	38.8667	40.9333	35.7667	35.2667	35.4447	46.1333	43.9167	48.75	45.5	40.4433	39.0167	44.0001	13.6867	13.1533	14.95	15	14.3333	14.0667	14.3614	7.02333	6.62333	7.18333	7.08333	6.76667	6.41667	6.947	9.16667	9.53333	9.36667	9.8	8.63333	9.0338	9.2038	1.92667
HH75	ProINTAColibr1	7735.41	5062.22	7866	6175.56	4977.78	4572.22	5484.31	720	659.556	622.222	666.667	662.505	51.0667	43.95	50.6	43.3333	45.4333	42.6	45.5603	28.0933	29.01	33.31	28.25	28.6933	24.65	28.7977	12.4	12.3533	13.45	13.4167	12.75	12.7667	12.9474	6.04333	5.38	6.11833	5.73333	5.65	5.36667	5.8194	10.2	10.0667	9.8	10.7333	10.5867	10.1882	10.2305	1.57333
HH76	Xiaoyan81	8859.85	6112	8503.33	10181.8	8144.44	6366.67	7585.05	808	688.889	680	721.778	718.472	30.1	32.2167	32.7	35.2	35.4667	28.2667	31.7473	39.8167	38.9433	45.5167	41.1667	37.1	37.3433	40.3093	13.29	13.4667	14.9	14.6	13.9333	13.5	14.0533	6.49	6.17667	7.35	7.11667	6.61667	6.31667	6.9167	7.2	8.3	8.6	9.1	8.56667	8.6522	8.3823	1.55333
HH77	Xinmai9408	9879.41	5052.44	9773.56	8357.33	7616.67	6416.67	7325.74	696.889	419.556	551.111	517.333	537.69	43.4167	41.6667	43	39.0167	44.4333	39.2667	41.3333	40.3433	44.8267	47.0267	45.5	38.9767	39.8433	42.4802	12.8467	12.67	13.85	13.9833	13.4833	13.4	13.5046	6.58	6.93333	7.4	7.28333	6.93333	6.81667	7.1435	8.3	9.53333	7.86667	9.06667	8.93333	8.5982	8.637	2.07667
HH78	Shannong981	11222.8	7037.33	10444.2	8274.67	6733.33	5688.89	7314.22	805.333	540.444	646.222	717.333	671.728	36.7167	26.2	34.5	40.8333	37.3	32.5667	34.7016	44.06	47.91	55.0333	50.5	43.2333	41.7767	46.9919	14.31	14.5767	16.2667	16.2667	15.4333	15.3833	15.5681	6.31	6.53667	7.35	7.03333	7.25	6.75	7.0558	7.2	8.16667	7.46667	7.7	7.94333	7.43953	7.5734	1.92667
HH79	Jimai22	8705.19	6787.56	8123.78	10070.2	8588.89	7683.33	8166.26	720.889	542.222	540.444	597.333	591.538	35.2833	35.9333	39.1667	41.7333	37.6333	32.9	36.555	41.91	40.6433	51.8033	48.4167	40.9333	42.0433	44.6883	13.5533	13.0667	15.0333	15.15	14.2	14.15	14.3729	6.62333	6.4	7.41667	7.26667	6.83333	6.9	7.1106	8.9	9.1	8.13333	8.8	9.17667	8.70667	8.7695	2.02333
HH80	Lumai14	8026.07	6521.48	8835.56	9410.22	7922.22	6672.22	7567.33	747.556	592	592.889	715.556	657.423	33.7	31.3667	35.1	34.55	33.9333	33.4	33.6827	37.2433	40.7167	52.0833	44.5833	39.8767	42.2167	43.4993	12.8	12.9767	14.8167	14.6	13.95	13.8333	14.0311	6.31333	6.4	7.18333	6.93333	6.88333	6.66667	6.9047	8.63333	9.06667	8.66667	9.4	9.35667	8.11753	8.6975	1.79333
HH81	Zhoumai13	8604.15	4953.48	8458.44	6829.33	5438.89	5011.11	5925.94	580.444	423.111	446.222	510.222	484.657	38	41.4167	40.6	36.7	33.3667	37	37.5801	43.07	38.7333	51.61	43.9167	38.3767	38.71	43.2191	13.4667	12.8	15.1333	15.1333	14.5	14.2833	14.4595	6.75667	6.53	7.61667	7.45	5.9	6.76667	7.1156	7.56667	8.7	7.83333	7.53333	8.98	7.3718	7.8386	2.09333
HH82	Yumai49	10297.8	4920.59	8464	7678.22	7955.56	5977.78	7076.53	648.889	466.667	640.889	619.556	594.725	39	36.7833	35.6667	38.5167	34.3333	31.9	35.4655	43.5167	50.65	52.7633	44.9167	40.7267	44.3167	46.4207	13.51	13.69	14.75	14.8667	13.9	13.9833	14.2081	6.75667	7.02333	7.38333	7.11667	6.85	6.65	7.0912	8.7	9.26667	8.4	9.66667	8.93333	8.40153	8.7641	1.96333
HH83	Aca601	7264	4814.81	8092	7323.11	6466.67	4227.78	5796.61	776	748.444	707.556	774.222	749.526	34.35	24.7333	31.9333	33.9267	30.4	33.4333	31.9835	34.5933	30.4667	40.0767	31.3767	32.5767	31.75	34.4736	12.7133	12.1367	13.3	13.3	13.0833	13	13.0352	6.22333	5.51	6.61667	5.97667	6.18333	6.03333	6.2511	8.66667	9.5	9.2	11.1	9	8.85847	9.2229	1.27
HH84	An1331	9987.56	7072.3	8350.22	8287.11	6666.67	6544.44	7295.91	664.889	517.333	484.444	592.889	557.823	39.9833	37.7333	39.3667	36.85	36.3	36.2	37.4725	41.27	42.2267	51.0833	45.5833	40.6667	43.1833	44.5709	13.51	13.11	15.0667	14.9333	14.0667	13.9333	14.261	6.71	6.4	7.4	7.21667	6.81667	6.85	7.0914	9.33333	9.73333	9.23333	9.56667	9.54667	8.83087	9.2552	2.02333
HH85	Lumai11	9255.11	5862.81	9243.11	7952.89	5544.44	5294.44	6426.41	744.889	469.333	577.778	680.889	613.396	36.45	32.3333	36.3333	33.95	41.6333	34.2667	35.6044	42.3933	47.0333	53.6667	49.5833	37.11	39.21	44.6339	13.1533	13.3333	14.7	14.75	13.95	13.95	14.1214	6.84667	6.93667	7.7	7.68333	7.03333	6.9	7.3805	8.7	8.6	8.1	8.7	8.93333	8.35553	8.5178	1.93333
HH86	Shan512	8935.11	6651.56	9848.89	8584.44	5350	6000	6828.69	626.667	502.222	562.667	571.556	562.974	33.65	38.3167	43.4	44.5167	42.7667	36.8	39.4822	42.5033	42.6333	53.23	44.0833	40.2833	38.51	44.1165	14.27	14.1767	15.7833	15.1333	14.7833	14.5833	14.9021	6.71	6.53667	7.66667	7.28333	6.86667	6.75	7.2129	8.3	9.03333	9.03333	9.33333	9.73333	8.52353	8.8554	2.13333
HH87	Kanto107	9715.56	7806.81	10219.1	9284.44	7577.78	5755.56	7611.61	792	648.889	619.556	694.222	680.826	45.5833	40.85	46.3333	47.9833	47.6667	46.0667	45.9437	33.9667	35.95	41.6433	38.75	34.0767	33.4	36.3283	12.9333	12.98	14.2833	14.4833	14.15	13.7833	13.9547	6.8	6.22	7.08333	6.8	6.75	6.55	6.8273	9.33333	9.46667	9	10.0333	9.72333	9.4538	9.4661	2.03
HH88	Shanmai509	9810.37	6237.63	10351.8	8804	7955.56	6622.22	7738.67	649.778	446.222	491.556	575.111	534.89	41.0833	35.85	42.2667	41.45	40.9333	37.8	39.67	37.8333	43.3667	48.21	44.0833	38.1833	37.1833	41.3169	12.3567	11.91	13.8167	13.5833	13.0333	12.6333	13.0455	6.66667	6.58	7.61667	7.43333	6.73333	6.58333	7.1791	6.83333	8.16667	7.36667	7.5	7.96667	7.5578	7.5099	2.05
HH89	Lumai21	8952	7357.33	8850.22	8751.11	6861.11	6788.89	7476.68	711.111	505.778	623.111	588.444	601.853	42.2333	39.4333	36.5667	38.85	39.4667	38.6667	39.1624	39.1267	36.4167	49.2167	47.0833	39.92	39.3333	42.2057	12.4	12.22	14.2167	14.1167	12.9	13.2833	13.3604	6.62333	6.31	7.53333	7.38333	6.7	6.8	7.1415	8.5	9.33333	7.76667	8.73333	8.82333	8.0162	8.397	1.77667
HH90	NideraBaguette20	7523.26	4490.07	6323.56	5065.33	5166.67	4355.56	5090.46	749.333	600.889	664.889	720	681.562	48	41.85	45.5333	51.05	50.6667	34.9333	43.9523	26.67	26.75	28.3367	22.5	24.7767	22.95	25.6591	13.8233	13.7767	15.2833	14.95	15.05	14.5	14.7453	5.87	5.37667	5.7	5.35	5.81667	4.98333	5.5294	10.4667	9.76667	10.8667	10.3333	11.0967	9.1622	10.0874	1.2
HH91	Shanyou225	10442.4	6401.78	8909.33	7747.56	6250	6166.67	7005.58	730.667	585.778	609.778	725.333	660.338	42.1167	37.4	42.0333	41.4833	45.7333	35.4	39.9495	33.8433	33.5833	44.3333	42.25	34.7667	35.76	37.7039	13.3367	12.7533	14.9333	14.8333	14.1	14.1833	14.2346	6.4	5.86333	7.01667	6.95	6.45	6.26667	6.6941	8.13333	8.56667	8	8.5	9.19	8.10847	8.3248	1.7
HH92	Jinmai61	10268.1	6378.07	9849.56	8651.56	7550	6716.67	7668.5	712	481.778	631.111	656.889	618.307	34.1	38.8	35.7	36.1333	33.2667	37.7	36.1595	48.5267	50.0333	56.9433	55.75	47.86	42.25	49.6859	15.4633	15.1133	16.5333	15.5667	15.65	15.4667	15.7043	6.88667	6.71	7.31667	7.1	7.15	6.58333	7.071	8.63333	9.46667	8.66667	9.56667	9.17667	9.04153	9.0375	1.97
HH93	Zhou8425B	9794.67	6322.96	7896	7380	6911.11	6250	6989.62	727.111	466.667	504.889	532.444	545.92	31.8667	41.7	33.95	27.9667	34.5	30.7	32.6948	51.6933	50.9	61.25	61.6667	50.66	46.7	53.3843	14.89	14.4433	15.9167	15.9667	15.25	14.75	15.3017	7.29	7.06667	7.91667	8.03333	7.36667	7.25	7.6641	11.7	12.6667	11.4	11.9	11.8	11.0933	11.6057	2.25667
HH94	Genio	9253.33	8672.59	11403.8	9515.11	7905.56	6950	8308.9	685.333	664	640.889	733.333	681.499	44.5167	43.9833	42.6	48.1167	47	45.6	45.4766	35.4933	34.1	41.5	40.1667	33.7367	33.3767	36.4618	12.8	12.0867	13.5167	13.7667	13.2667	13.3667	13.2888	6.18	6.31333	6.85	6.65	6.61667	6.48333	6.6436	9.3	9.46667	9.33333	10.4	10.2467	8.65753	9.3587	1.82333
HH95	KleinJabal1	8589.04	5891.56	8500	5669.33	6700	4750	6138.82	883.556	691.556	703.111	645.333	717.955	35.3167	30.3833	40.4333	39.4667	45.2667	27.1	35.0296	31.65	30.3433	35.2867	34.0833	30.66	28.2933	31.676	13.51	13.3767	14.3	14.45	14.5	14.2667	14.2226	5.95333	5.69	6.36667	6.38333	6.4	5.83333	6.2122	9.9	10.1	10.5333	10.6	10.3133	8.86913	9.8153	1.41667
HH96	Shijiazhuang8	12488.9	6952	8526.44	8884.89	7500	6716.67	7824.43	779.556	537.778	548.444	690.667	630.803	35.7167	30.4	33.6667	35.4	36.6667	28	32.6071	46.86	45.1667	51.9167	52.0833	42.76	43.7333	46.992	14.4	13.3767	15.3667	15.4	14.75	14.45	14.7765	6.8	6.4	7.26667	7.25	6.83333	6.5	6.9985	8.46667	9.83333	8.26667	8.83333	8.93667	8.3198	8.6442	1.78333
HH97	Zhoumai11	8282.37	6070.81	9140	8761.78	8716.67	6772.22	7701.8	570.667	452.444	595.556	616.889	562.869	38.0667	36.9167	36.1	37.4167	36.7	33.8	36.1117	43.3533	41.9667	47.6667	46.9167	42.2533	41.1767	43.8924	13.2433	13.0233	14.4667	14.7167	14.0167	13.8	14.0346	6.62	6.44333	7.43333	7.25	7.1	6.75	7.1257	10.2333	11.2667	10.4667	11.2	9.83333	10.2549	10.4553	1.76667
HH98	Su0663	9806.81	5874.37	8821.33	8125.33	8011.11	6494.44	7439.44	675.556	464.889	616	589.333	583.596	45.1767	38.75	41.6667	39.8667	40.3333	40.8333	41.1011	40.3333	43.96	50.55	47.3333	39.32	39.6167	43.4376	14.2667	13.6	15.1333	15.0833	14.4167	14.05	14.5149	6.53333	6.66667	7.51667	7.31667	6.58333	6.75	7.1226	8	10.3667	9.73333	10.1333	10.43	9.73753	9.6221	2.07
HH99	Jishi02-1	10622.8	6690.67	10939.6	9753.78	8522.22	6594.44	8155.18	928	658.667	753.778	764.444	767.263	37.8833	39.55	36.4	40.45	40.4667	34.4667	37.6724	33.3833	37.4367	45.1267	39	34.6767	34.7167	37.6815	12.6667	12.6233	13.55	13.7333	13.1667	12.7833	13.1722	6.22333	6.57667	7.31667	6.88333	6.63333	6.56667	6.9129	8.06667	8.23333	7.8	8.66667	8.93333	7.9558	8.1846	1.68667
HH100	Fu936	8058.67	5251.26	9164.22	8261.78	7672.22	5977.78	7001.16	652.444	566.222	634.667	555.556	598.911	39.1	33.1333	36.5	36.6	36.9333	37.6	36.8828	37.92	45.5	50.2267	49.8333	41.3867	40.2333	43.6325	13.78	13.9967	15.2667	15.3667	14.65	14.4333	14.7238	6.62333	6.66667	7.4	7.36667	7.01667	6.83333	7.1534	7.73333	8	6.93333	7.46667	7.77667	7.35133	7.4974	1.77667
HH101	Zhengmai366	8839.41	4523.26	8794.44	8364	7288.89	6233.33	6936.7	671.111	487.111	602.667	662.222	605.294	39.5	45	38.3667	38.8833	41.5	39.5	40.1973	40.67	42.1833	46.8333	39.0833	41.95	40.7267	42.5191	12.89	13.1567	13.8	13.8333	13.0833	12.7833	13.283	6.75333	6.75667	7.15	6.98333	6.83333	6.53333	6.9322	8.23333	9.03333	8.43333	9.03333	9.32	8.59513	8.6935	1.7
HH102	Zimai12	9512.3	5347.85	8784.89	8834.22	7077.78	6961.11	7354.51	616.889	433.778	433.778	592	514.179	47.9	48.15	49.0333	46.7167	46.5333	45.2667	46.9054	44.7667	42.4633	49.9	45.5	41.5433	44.5167	45.415	12.98	12.53	13.9	14.0667	13.5167	13.3667	13.5295	7.2	6.89	7.55	7.38333	6.93333	7.08333	7.3029	9.16667	10.2667	9.2	9.43333	10.0567	9.436	9.5212	2.41667
HH103	Norin61	7693.04	5730.37	7618	7248.89	6866.67	5061.11	6282.24	661.333	590.222	579.556	748.444	646.335	42.4333	34.9833	34.8333	43.85	45.2667	36.2333	39.3599	32.0333	35.1167	42.76	40.5833	33.36	33.06	36.0971	12.8	12.3133	14.1833	14.4	13.75	13.45	13.685	6.53333	6.08667	7.01667	6.96667	6.6	6.38333	6.7586	9.36667	8.7	8.53333	9.33333	9.1	8.49733	8.8528	1.53667
HH104	Lumai9	9044.15	7228.44	8447.11	8710.22	7244.44	6822.22	7525.99	738.667	608	657.778	754.667	689.215	32.2333	37.4333	34.0333	35.6833	33.9333	29.1333	32.9847	41.5333	39.3433	46.4433	44.9167	34.76	38.9333	41.1967	13.91	13.3767	15.5667	15.1333	14.5333	14.5167	14.6884	6.22333	6.35667	6.88333	6.8	6.73333	6.43333	6.6964	8.96667	9.36667	9.13333	9.5	8.64333	8.77247	8.9968	1.65667
HH105	Lumai23	7841.48	6146.37	8336.44	9825.33	8327.78	6927.78	7681.73	440.889	276.444	290.667	338.667	329.644	58.1333	59.3833	66.2667	57.6833	53.4	53.8667	57.3182	47	45.9267	54.7833	56.8333	50.1767	49.5333	50.6591	14	13.7333	15.1333	15.3833	14.55	14.7333	14.7393	6.84667	6.71333	7.8	7.83333	7.41667	7.46667	7.5613	9.8	10.9333	9.23333	9.83333	10.8233	10.5429	10.2113	3.83
HH106	Shijiazhuang15	10589.3	7938.07	8711.78	9560	7322.22	6883.33	7912.3	748.444	525.333	560.889	633.778	609.048	35.0167	36.7	40.3	35.6167	39.8333	35.4	36.7856	45.4667	44.0333	50.92	47.5	42.2767	42.2167	45.6292	13.47	12.9367	14.5833	14.4833	13.9667	13.6667	13.9855	6.8	6.75667	7.78333	7.66667	7.08333	6.86667	7.3951	7.83333	8.83333	8.43333	8.5	8.82333	8.3562	8.3997	2.09667
HH107	Wanmai52	9484.15	7097.19	10935.3	8814.67	9050	6966.67	8261.14	706.667	488	575.111	600.889	586.76	46.3767	48.05	44.7333	43.0833	48.1333	43.7333	45.2842	40.56	41.0933	50.3333	42.25	39.2167	43.3667	43.7554	13.7367	12.71	14.5167	14.5667	13.7833	14.1167	14.0461	6.93333	6.44333	7.71667	7.41667	6.7	7	7.2842	9.8	10.3333	9.6	10.5333	10.71	9.694	9.9916	2.17
HH108	Yumai63	8397.04	5486.22	7043.11	8367.11	7016.67	5944.44	6711.37	716.444	528	573.333	701.333	626.617	28.9	29.9333	32.8	32.55	39.8	29.7	31.9002	46.7667	47.8167	50.8867	48.1667	38.3	43.6433	45.9972	13.6433	13.11	14.4333	14.6333	14.15	13.5333	14.0274	7.28667	6.97667	7.41667	7.48333	7.05	7.01667	7.2828	8.56667	9.83333	8.76667	9.03333	9.87667	8.47667	8.9229	1.72
HH109	Yumai18	7778.07	6445.33	7893.33	9046.67	7588.89	7083.33	7467.33	572.444	453.333	565.333	586.667	546.139	38.9333	43.9333	37.5667	38.4833	37.4	34.1	37.6387	41.3433	46.0833	51.9333	48.9167	39.1767	41.46	44.7088	13.1567	12.8467	14.1167	14.5	13.5	13.3667	13.6882	7.02333	7.02	7.4	7.25	7.16667	6.85	7.2073	8.53333	9.43333	8.8	9.36667	9.45667	8.832	8.9785	2.02
HH110	Jimai19	9343.41	6928.3	9484.44	9276	6950	7216.67	7731.79	633.778	469.333	614.222	594.667	577.758	39.7167	36.6833	40.1333	43.7	43.6667	43.5667	41.7633	43.1767	41.75	50.9167	43.8333	41.01	41.81	44.4638	13.4233	14	14.6833	14.9833	14.1833	14.3667	14.3863	6.66667	6.44667	7.4	7.08333	6.9	6.88333	7.0827	8.6	9.23333	7.8	8.76667	9.52333	8.24467	8.5706	2.05
HH111	Liangxing66	9084.15	6401.33	9802	8360	8150	7216.67	7846.08	625.778	505.778	618.667	621.333	593.876	32.8833	40.2	37.2333	32.3167	35.4	37.4667	35.94	41.41	44.0833	51.1333	48.8333	41.8533	39.4833	44.252	13.5567	13.4667	14.8	15.05	14.2667	14.25	14.3814	6.57667	6.44667	7.15	7.25	6.65	6.76667	6.9581	8.7	9.13333	8.4	9.1	9.42333	8.47447	8.766	1.82667
HH112	Shan229	8457.48	7254.52	9185.78	8225.78	4677.78	5994.44	6611.02	633.778	533.333	510.222	587.556	561.495	39.3667	40.0333	39	41.8267	48.3	37.0667	40.384	39.2867	37.86	48.0833	45.8333	32.61	36.6267	40.2332	13.29	13.0667	14.3333	14.45	14.1833	13.1	13.8543	6.71333	6.44333	7.43333	7.28333	6.86667	6.61667	7.091	7.06667	8.43333	8.26667	8.43333	8.51	7.5622	7.8898	1.88
HH113	Taishan1	9326.52	6927.41	8074.89	8105.33	5300	4344.44	6113.1	749.333	621.333	590.222	726.222	667.073	36.95	34.8833	39.1667	35.05	36.5333	29.1667	34.3023	40.1933	36.5	49.2767	44.3333	40.92	43.0767	43.3256	13.4633	12.7133	14.85	14.6	14.4	14.3667	14.2944	6.31	5.95333	7.51667	6.95	6.88333	6.95	7.0517	8.13333	8.66667	7.66667	8.13333	9.10333	7.77287	8.1263	1.99
HH114	Wunong148	9435.56	6013.93	8558	8492.44	6516.67	6316.67	7032.73	586.667	447.111	486.222	552.889	515.198	44.6167	50.0333	51.0667	50.4833	53.5667	42.7333	47.7706	37.2333	39.7933	49.2767	42.75	36.2433	36.1933	40.5544	13.9567	13.42	14.9333	14.9667	14.2	14.0833	14.3696	6.44333	6.48667	7.31667	7.01667	7.05	6.65	7.0064	8.83333	9.83333	8.33333	9.06667	9.65333	8.59753	8.9233	2.37
HH115	Jinan17	9320.59	6685.93	11005.1	9060	8033.33	6650	7877.88	832	650.667	620.444	671.111	682.431	35.7167	38.1	39.2	39.15	36.8667	31.7667	36.0113	38.11	33.5167	45.8267	40.25	35.1267	36.1833	38.9524	14.0433	13.8233	15.65	15.45	15.0667	14.8167	15.0031	6.84333	6.09	7.33333	6.98333	6.8	6.66667	6.9784	9.43333	10.3333	9.7	10.0667	9.97667	9.11533	9.6112	1.76
HH116	Fengchan3	9220.74	6698.37	7572.67	7736.89	6188.89	4227.78	6154.83	720.889	545.778	566.222	651.556	615.327	30.6	36.0833	40.2333	39.5667	42.2	35.0333	36.9294	43.75	43.0333	52.61	49.75	43.6933	40.6933	45.6325	13.3333	12.9767	14.2333	14.2833	13.8	13.4667	13.79	6.66667	6.75333	7.38333	7.28333	7.2	7.06667	7.1979	8.83333	9.8	9.5	10.5	10.59	9.13667	9.5433	2.18
HH117	Guan35	9244.15	6233.78	9961.56	10946.2	8433.33	6872.22	8093.27	576	358.222	409.778	558.222	471.863	44.8	46.0167	43.2667	43.4667	45.6	39.7333	43.1398	40.6433	42.6833	53.7767	45.75	35.4933	39.7333	43.5889	13.5567	13.5533	14.7667	14.7	13.9667	14.0333	14.2	6.67	6.66667	7.46667	7.21667	6.36667	6.75	7.0687	8.76667	10.2	8.6	9.56667	9.66667	8.48733	9.016	2.34667
HH118	Wennong14	10035.9	6906.07	9513.11	8804.89	8027.78	6761.11	7836.85	693.333	597.333	577.778	681.778	634.375	35.3333	30.45	36.3667	37.5333	31.5333	30.5667	33.295	45.8933	42.0267	49.6767	45.0833	36.26	38	43.1329	13.5567	13.0667	14.8167	15.1167	14.2333	14.1667	14.3368	6.49	6.35333	7.36667	7.35	6.6	6.61667	7.0224	8.36667	9.13333	7.63333	8.8	8.98	8.15533	8.4019	1.81
HH119	Linmai2	10363	7426.07	10811.3	11373.8	7483.33	7488.89	8462.52	480.889	408	503.111	530.667	484.167	48.4333	43.4333	51.3	46.2667	48.6	43.4667	46.3874	47.9433	45.3433	53.9167	53.4167	46.0833	48.96	49.5983	13.8667	13.1967	14.9	15.0333	14.4167	14.6667	14.5275	7.46667	6.8	7.83333	7.9	7.35	7.43333	7.6241	8.86667	10.4	8.3	8.8	10.1233	9.07067	9.1668	2.70667
HH120	Aikang58	8337.19	6560.59	8592.67	8473.78	7272.22	6411.11	7229.36	633.778	557.333	536	584.889	573.751	36.6667	36.8	39.1667	38.0167	35.7667	33.3	36.1023	37.7767	37.8333	49.75	46.5	39.61	39.9833	42.2797	12.71	13.0667	14.7333	14.7167	13.8167	13.7333	13.9829	6.40333	6.62333	7.48333	7.23333	6.75	6.81667	7.1111	8.2	9.16667	8.06667	8.3	9.08667	8.22113	8.4154	1.91667
HH121	Liangxing99	10689.2	7146.96	10124.7	8282.22	8172.22	7350	8154.38	801.778	509.333	544	589.333	597.757	33.5333	35.35	32.3	31.4	33.1	32.5	32.8728	44.6433	47.5	55.0833	50.75	44.8367	42.8167	47.5926	13.6433	13.6867	15	15.0167	14.25	13.8833	14.3558	6.62333	6.80333	7.48333	7.21667	6.8	6.66667	7.1204	8.86667	9.06667	8.36667	9.13333	9.25333	7.93753	8.5945	1.76333
HH122	Wanmai38	8904.59	6573.63	8459.11	7418.22	7322.22	6105.56	7055.95	686.222	622.222	594.667	624.889	627.336	33.0667	34.0267	37.4333	33.4667	34.3	35.8667	34.8104	37.6367	36.4933	47.7	47.8333	41.2267	35.9333	40.9377	12.6233	12.6233	13.9	14.3833	13.4	13.1667	13.4937	6.35667	6.40333	7.15	7.28333	6.61667	6.45	6.8935	7.76667	8.93333	7.36667	8.33333	8.48	7.93313	8.0452	1.76667
HH123	Wanmai50	8713.48	5973.63	9139.11	9288.89	8727.78	6838.89	7808.26	544	448.889	488.889	567.111	512.378	43.2167	40.85	43.2333	40.95	35.5	44.7333	41.9206	42.3433	49.75	51.2933	49.4167	42.72	44.11	46.261	13.3767	13.2467	14.5833	14.6667	13.7667	13.9333	14.0482	7.02	7.11333	7.56667	7.56667	6.96667	7.18333	7.3661	10.1	10.3667	9.66667	10.7	10.0467	9.4798	9.93	2.32
HH124	Lankao906	6813.33	4735.11	8734.44	7373.78	6911.11	5766.67	6435.44	356.444	306.667	325.333	220.444	296.54	58.35	58.6767	70.3333	60.1167	59.8	57.6	60.1961	41.51	38.6433	48.5333	46.75	41.6333	41.6	43.4724	12.9367	13.1567	14.3167	14.4667	13.3833	13.4333	13.7154	7.2	6.66667	7.4	7.43333	7.08333	6.93333	7.2286	12.6667	13.0333	11.1333	11.8667	12.82	12.4111	12.3264	3.27
HH125	Lampo	8426.07	5453.93	9568.67	8911.11	7850	5233.33	6962.37	858.667	664.889	641.778	688.889	702.056	33.7667	35.9333	46.1667	41.8167	35.2667	35.8	37.7652	33.2833	37.3667	41.6933	36.25	38.0933	29.2833	35.7684	14.0867	14.31	15.6833	15.65	15.3667	14.8	15.1582	5.82	6.31333	6.73333	6.4	6.81667	5.66667	6.4257	9.13333	8.86667	8.93333	9.7	9.56667	8.87333	9.1079	1.78333
HH126	Yumai57	9420.74	5631.7	7944.44	7992.89	9355.56	7083.33	7792.53	624	493.333	562.667	598.222	568.04	38.1833	38.15	36.6333	37.3167	39.9333	36.8667	37.6929	41.8867	44.45	54.42	48.4167	38.6433	43.3833	45.6825	12.89	12.5333	14.2833	14.7	13.9167	13.6333	13.8648	6.58	7.2	7.36667	7.18333	6.91667	6.91667	7.1456	9	9.5	8.63333	9.5	9.8	9.2842	9.2485	2.06
HH127	Jinhe9123	11016	7456.59	9883.56	10139.1	8244.44	6655.56	8195.31	726.222	600.889	515.556	720.889	635.117	40.4333	35.4333	39.0333	35	37.6333	31.6	35.7355	43.96	42.85	55.05	49.4167	40.01	43.5933	46.4324	13.6	13.2867	15.3167	15.2167	14.1333	14.5667	14.5377	6.75333	6.71	7.66667	7.41667	6.88333	7.03333	7.298	9.9	10.5	10.0333	10.9667	10.68	9.778	10.1659	2.28
HH128	Lumai6	10024.9	5253.04	10116.4	8772.89	6844.44	5694.44	7019.5	782.222	577.778	674.667	719.111	684.811	32.4667	29.3333	35.3667	39.6	37.8333	33.9667	34.8452	40.3933	41.8833	49.8767	44.1667	37.3667	39.9267	42.6771	13.2033	13.3333	14.7333	14.8333	13.9667	13.7333	14.1039	6.97667	6.67	7.58333	7.31667	7.23333	6.85	7.2716	8.9	9	9.93333	10.3333	9.69	9.11467	9.3935	1.75
HH129	Xiaoyan54	9482.67	6031.11	8720	8005.33	5872.22	5405.56	6540.89	856	610.667	591.111	765.333	696.316	31.1667	35.3833	30.0333	31.35	37.4667	33.7	33.1979	39.3	39.61	46.16	43.8333	38.4533	39.2933	41.281	13.91	13.1567	14.7167	14.9667	13.9167	14.0167	14.2198	6.08667	6.04667	6.98333	6.83333	6.51667	6.43333	6.6847	6.96667	8.63333	7.53333	7.63333	8.66667	7.7522	7.7739	1.42667
HH130	Zhoumai31	9882.22	5739.56	9342.89	9255.56	8533.33	6461.11	7714.6	588.444	411.556	513.778	537.778	510.51	41.2	43.6167	42.7333	46.5833	44.9	40.8667	43.0045	42.3933	45.26	57.5	50.75	44.31	44.86	48.0123	12.2233	13.7767	14.6833	14.7667	13.6	13.8333	13.9718	6.84333	6.93	7.61667	7.23333	7.18333	7	7.2976	9.43333	10.2	9.26667	8.73333	9.98667	9.65687	9.5535	2.36333
HH131	Zhoumai16	9857.78	7170.07	9542.22	8998.22	6844.44	6294.44	7447.41	764.444	425.778	505.778	629.333	571.457	38.25	44.0833	39.3333	36.8167	36.6	35.7	37.8658	45.5	50.06	60.4167	52.9167	38.2933	43.95	48.8128	14.4	14.0433	15.5667	15.6333	14.8	14.9167	15.0279	6.89	6.89	7.61667	7.55	6.63333	7.2	7.3211	8.93333	10.0333	8.63333	9.2	9.59	8.5178	8.9905	2.38
HH132	Wanmai53	9134.22	6763.56	10432.2	8284	8022.22	5755.56	7429.56	622.222	462.222	656.889	640	599.032	40.3333	42.9167	42.1333	39.7667	36.9333	38.4	39.7295	40.4167	41.0833	50.9167	46.4167	44.8	39.66	44.0727	13.6033	13.07	14.9833	15.0333	14.2333	14.1333	14.3507	6.75333	6.31333	7.53333	7.26667	7.05	6.78333	7.168	9.3	10.4	9.2	9.7	9.48	9.10313	9.4147	1.88
HH133	Xiaoyan6	11102.8	7036.44	10275.3	9641.33	7744.44	6016.67	7791.3	777.778	627.556	648.889	636.444	664.688	35.1667	29.5333	40.0333	43.2833	34.8333	33.4333	35.8985	42.1033	42.65	50	46.6667	38.81	38.9767	43.2513	13.47	13.5133	14.9	15.3167	14.25	13.8667	14.3582	6.66667	6.58	7.26667	7.31667	6.95	6.61667	7.0461	7.96667	8.53333	8.16667	10.4	9.72333	8.532	8.7354	2.11333
HH134	Shixin733	10342.5	6576.59	9827.56	10090.7	8561.11	7277.78	8289.73	701.333	474.667	473.778	536	535.143	40.4333	39.2	43.9333	43.55	41.6333	39.6	41.172	43.26	44.6833	50.2667	47.5	40.0433	41.56	44.5898	13.4667	12.6667	14.2333	14.7167	13.5	13.6333	13.8195	6.62	6.44667	7.21667	7.21667	6.75	6.73333	6.9888	8.66667	8.26667	7.96667	8.86667	8.72	8.41	8.4653	2.32333
HH135	Zhongmai875	10581.9	7014.81	10896.7	8673.33	9000	6838.89	8266.27	784	606.222	668.444	658.667	672.734	30.7667	38.6167	34.2	35.3333	32.1667	29.7333	32.8026	47.3533	54.0267	60.2167	55.25	50.5433	49.1333	52.7078	14.98	14.9767	16.1833	16.6167	15.7667	15.8	15.8763	6.89	7.02333	7.53333	7.46667	7.18333	7.11667	7.3337	9.4	10.0667	8.8	10.7	9.45667	9.20953	9.4832	2.05667
HH136	Gaocheng8901	9075.56	7365.63	9213.56	8008.89	6261.11	6483.33	7193.82	768	583.111	507.556	678.222	624.24	37.5167	41.4667	40.7	38.5	42.8	42.3333	40.7342	38.6267	41.1933	49.5	49.4167	41.1933	38.2333	42.6647	13.38	12.8433	13.8	14.2167	13.75	13.1167	13.5985	6.71	6.53333	7.46667	7.28333	7.2	6.93333	7.1978	8.03333	9.16667	7.86667	8.23333	8.9	8.3562	8.3689	2.09
HH137	Sunstate	10104.3	6989.63	8323.56	8024.44	6977.78	5055.56	6835.05	728	543.111	578.667	607.111	606.75	30.2	29.45	31.6667	29.9	38.2333	30.5333	31.4756	50.31	50.3767	58.8433	55.1667	47.76	46.2433	51.4834	15.2433	14.9333	16.1833	15.6333	16.0833	15.8	15.7904	6.71333	7.02333	7.48333	7.08333	7.45	7.11667	7.2631	10.4333	12.7667	10.8667	12.4	11.97	10.8033	11.2936	1.91333
HH138	Zhong892	8106.96	6312.3	8336.44	8859.11	7500	5555.56	6961.53	763.556	601.778	603.556	637.333	643.254	27.0333	24.0833	27.1667	25.8667	28.0333	27.9667	26.9177	46.7433	52.0833	54.5433	51.9167	43.5167	46.7433	49.0917	14	14.71	15.2	15.1	14.2	14.5333	14.6565	7.02333	7.02333	7.63333	7.46667	7	7.08333	7.3573	8.6	9.03333	8.33333	9.13333	9.35333	8.77753	8.8195	1.56
HH139	Shiyou17	8792.59	6555.26	11471.8	10314.2	8283.33	6772.22	8100.58	655.111	510.222	523.556	580.444	561.764	38.2333	31.1333	38.4667	35.45	35.1	35.6	35.7225	42.7433	49	52.5833	50.25	40.0367	41.6433	45.6618	13.51	13.4233	14.9167	14.8	13.7333	13.9667	14.1625	6.93333	7.15667	7.66667	7.43333	6.93333	6.76667	7.3131	8.73333	9.93333	9.03333	10.2	9.84667	9.38287	9.4263	2.05667
HH140	Shannong20	10885.6	7496.59	9694.22	9972.89	8794.44	6900	8365.78	807.111	654.222	606.222	687.111	679.137	33.7167	36.8	33.9	39.5667	40.8	35.3667	36.5704	41	42.9167	51.7433	43.25	38.1367	38.8667	43.172	13.1533	13.1567	14.85	14.6	14.0667	13.8667	14.1175	6.53667	6.35667	7.25	6.93333	6.76667	6.61667	6.923	9.33333	9.96667	8.9	10.6667	9.85667	9.074	9.4753	1.76333
HH141	Zhongmai871	10168.9	6582.52	9709.56	8727.33	7444.44	6405.56	7554.96	823.111	603.556	491.556	694.222	639.659	39.7333	41.8	36.3333	34.8833	36.5	31.6667	35.8957	40.25	41.9933	50.56	45.5	39.2267	40.21	43.2689	14.4	13.82	15.45	15.35	14.5667	14.4	14.7666	6.32333	6.31	7.08333	7.15	6.65	6.53333	6.8495	8.66667	9.56667	8.63333	9.56667	9.36667	8.41933	8.8729	1.87
HH142	Neixiang5	7453.33	5635.85	6992.67	6723.56	5227.78	3638.89	5267.31	610.667	559.111	542.222	645.333	588.982	35.4833	33.2833	38.6333	39.0333	36.0333	36.3333	36.5403	53.25	45.61	59.66	57.6667	49.1267	45.1933	51.965	15.0667	14	16.35	15.95	15.3	15.7333	15.5865	6.97667	6.53333	7.35	7.28333	7.4	6.95	7.1948	10.2667	10.8667	9.96667	10.2333	11.4333	10.5502	10.5187	2.58333
HH143	Funo	9391.7	6884.44	7943.56	6763.11	7083.33	4944.44	6571.55	711.111	548.444	542.222	679.111	615.253	41.8	43.4333	44.9333	46.05	53.1333	43.2333	45.1231	38.27	34.86	42.4767	39.4167	35.46	35.3167	38.0085	12.2233	12.6233	13.9167	13.4667	13.6333	13.3667	13.3949	6.62	6.09	7.45	7.18333	7.1	6.83333	7.1062	8.73333	9.23333	9.03333	9.4	9.27667	8.52287	8.9092	1.93333
HH144	Zhengzhou3	7709.63	6128.89	8543.78	7047.11	5661.11	4216.67	5834.11	754.667	593.778	557.333	739.556	656.044	40.7	50.3833	55.8667	46.7833	50.5667	45.2667	47.5592	43.11	44.1667	51.2867	47.5833	43.7933	41.15	45.2486	14.2633	13.51	15.0333	15.2667	14.7167	14.7	14.7342	6.62333	6.67	7.51667	7.3	7.05	7.01667	7.2207	8.53333	8.83333	7.06667	7.93333	8.57667	7.79113	8.0487	3.07667
HH145	Zhengyin1	9484.74	6255.7	9632.67	7039.56	7138.89	4761.11	6630.6	666.667	497.778	527.111	570.667	559.179	36.05	38.5333	37.2667	40.2167	35.2667	37.2667	37.4486	43.9333	46.5167	53.75	50.5	42.3833	42.7	46.6091	15.11	14.31	16.1	16.3	15.2667	15.2667	15.5221	6.62333	6.62333	7.18333	7.23333	6.9	6.81667	7.022	8.66667	9.63333	8.63333	9.16667	8.38667	8.5982	8.7734	2.06
HH146	Yumai7	9460.15	6874.07	9345.56	8260.44	6983.33	5988.89	7201.84	598.222	554.667	505.778	471.111	524.986	39.2333	40.9667	38.3333	40.4167	41.2667	37.1667	39.1977	43.1267	43.9433	52.8767	48.4167	36.6433	35.9333	43.3602	15.1567	14.31	16.2667	16.2167	15.4	15.4167	15.6074	6.62	6.09	7.4	7.16667	6.76667	6.65	7.0164	10.1333	10.6	9.43333	9.8	9.64333	9.71047	9.8496	2.06333
HH147	Yumai13	9903.41	7013.33	9333.33	9793.78	7705.56	6511.11	7775.6	746.667	595.556	598.222	652.444	641.411	37.0333	35.7333	41.1667	45.0667	41.0333	38.8667	39.8469	40.9	42.51	51.0867	48.9167	36.56	41.2267	43.6437	13.51	13.6	15.3333	15.4333	13.7667	14.3	14.4543	6.4	6.26667	7.06667	7.41667	6.85	7.06667	6.9966	8.86667	9.33333	8.9	9.56667	10.4567	9.0378	9.2523	2.12333
HH148	Bima1	8109.63	4708.44	5859.78	6891.11	4911.11	4022.22	5159.97	647.111	612.444	666.667	691.556	657.207	38.6667	38.6833	46	45.7667	33.4333	36.4667	39.3987	36.4933	35.8433	43.02	38.6667	38.1367	35.66	38.3254	13.2433	12.9767	14.7333	14.3667	15.0167	14.7333	14.459	6.17667	6.13333	6.55	6.43333	6.41667	6.2	6.4026	10.2667	9.46667	11.2667	12.3	12.23	11.8633	11.3084	2.09
HH149	Bima4	8717.04	6636.15	7882.67	6781.33	5922.22	4077.78	5912.14	862.222	670.222	846.222	668.444	756.034	39.9	40.9	46.0667	38.3167	39.6333	31.9667	38.1562	38.5267	39.5167	42.9167	41.8333	34.8433	35.0833	38.58	12.9333	12.6667	13.9167	14.3167	13.4333	12.9833	13.4825	6.35333	6.26667	6.91667	6.91667	6.58333	6.31667	6.6981	8.63333	10.2333	7.63333	8.16667	8.44333	7.56287	8.2466	2.09333
HH150	Shan715	9159.11	7317.33	8703.56	9497.33	5894.44	6944.44	7382.87	641.778	454.222	488	646.222	554.78	44.2833	49.5833	54.4333	49.3	47.4667	45.3333	47.8131	33.9833	33.0767	45.1267	34.9167	32.3933	32.3767	36.2515	12.7133	12.9767	14.5267	13.7167	13.1667	13.2333	13.4901	6.04667	6.09	7.2	6.76667	6.2	6.3	6.7043	9.3	10.3	10	9.43333	9.53333	9.25887	9.5468	2.29333
HH151	Linmai4	8817.78	3068.44	10197.3	9757.33	8900	7066.67	7678.88	519.111	298.667	480	486.222	445.996	50.5667	53.6333	50.5333	52.95	48.6667	47.4	50.123	46.2	43.0833	50.2933	48.8333	43.26	42.5667	45.8428	13.29	12.8467	14.6833	14.1333	13.5667	13.65	13.8198	7.06667	6.89	7.65	7.56667	7.1	7.05	7.3815	8.46667	9.26667	8.7	8.36667	8.87667	8.254	8.5613	2.47333
HH152	Zhongyu9	10857.5	7763.26	8316.22	8734.22	8055.56	6905.56	7960.88	674.667	583.111	616.889	629.333	623.397	30.85	29.6667	32.2667	34	33.8667	30.8	31.8217	49.2367	47.6667	56.0833	53.9167	42.65	46.7167	49.59	14.3567	14.0467	16.0333	15.95	15.1	14.95	15.2508	6.44667	6.53667	7.25	7.18333	6.41667	6.7	6.9473	9.7	10.2	9.36667	9.93333	10.4533	9.702	9.8262	1.87
HH153	PH82-2	11448.3	7079.7	9691.78	8050.22	6644.44	5372.22	7116.38	838.222	613.333	689.778	609.778	676.669	31.4667	36.0667	36.0333	37.9667	37.7	32.3	34.81	40.2833	38.9967	49.76	41.8333	38.6367	37.85	41.9112	13.9567	13.3333	15.4	14.9833	14.6833	14.1167	14.5772	6.13333	5.91	7.1	6.73333	6.68333	6.33333	6.7112	7.56667	8.96667	8.16667	8.4	8.44333	7.67153	8.0497	1.74333
HH154	Lankao241	6823.7	3860.74	8154.22	7165.33	6055.56	5338.89	5891.14	446.222	363.556	423.111	443.556	419.199	51.4	44.9833	51.7667	53.2333	52.4	48.5333	50.2687	46.1933	42.7267	51.15	51.75	42.2267	43.7167	46.3454	13.6	13.3767	14.7833	14.6	14.0333	13.9333	14.1677	6.89	6.44333	7.53333	7.56667	7.11667	6.9	7.2668	9.43333	10.4	10.1333	10.2	10.7533	10.3867	10.2005	2.76667
HH155	Wan23094	10788.1	6361.48	9342.44	9106.67	6911.11	6461.11	7476.86	765.333	544	589.333	737.778	654.758	38.3833	40.3167	40.6667	35.4167	41.1333	31.8	36.8502	40.0933	43.6767	53.56	45	37.6833	42.1767	44.3867	13.91	13.9967	15.9667	15.6833	15.0333	15.2167	15.1898	5.95667	6.26333	7.4	6.86667	6.25	6.51333	6.8487	9.36667	9.63333	8.56667	8.66667	9.49667	8.68447	8.9946	2.04333
HH156	Jining16	7560.59	5046.81	8416.89	9736.44	8655.56	5877.78	7226.74	437.333	360	414.222	432.889	411.069	49	49.8833	46.7	48.3333	51.1333	39.6333	46.2255	43.4933	42.9167	56.0933	55	48.21	47.5167	49.1557	14.2633	14.18	15.1667	15.7333	14.95	14.4167	14.8951	6.97667	6.44333	7.48333	7.53333	7.6	7.08333	7.3304	10	10.7	10.5667	12.2	10.1433	10.5565	10.6133	2.68667
HH157	Lumai5	9121.19	5512	8757.56	8279.11	6405.56	5816.67	6736.76	730.667	548.444	547.556	681.778	621.247	31.55	32.3667	33.2	30.9	34.2667	31.5667	32.1382	44.0833	48.0833	54.4433	52.0833	44.21	44.4933	47.7659	13.5533	13.11	14.8167	14.9833	14.4667	14.2167	14.382	6.80333	6.75667	7.58333	7.48333	7.15	6.9	7.2939	7.23333	8.16667	6.7	7.23333	7.85333	7.316	7.3621	1.66
HH158	Wanmai33	8926.81	6013.33	7898	9715.11	7622.22	6255.56	7307.52	452.444	402.667	512.889	536.889	482.06	51.7833	52.45	45.1333	49.8833	47.8667	42.4667	47.3857	40.5833	44	50.8933	42.25	38.6833	41.6267	43.6536	14.6667	14.0433	15.7	15.6333	14.6333	14.8333	15.0185	6.27	6.4	7.5	6.78333	6.3	6.58333	6.9231	10.5667	11.6333	10.3333	10.7667	11.1767	10.24	10.645	2.33333
HH159	NideraBaguette10	8149.04	5761.19	9553.11	8829.33	6211.11	5622.22	6715.62	666.667	546.667	673.778	659.556	638.026	45.2833	34.75	37.6667	37.4833	38.2	35.6667	37.8954	30.11	29.5333	37.1767	30.1667	30.0033	26.7267	31.0723	13.2433	12.8433	14.0667	13.7833	14	13.3167	13.6623	5.64333	5.59667	6.5	6.36667	6.2	5.65	6.1836	10.1333	9.26667	9.43333	9.8	9.4	8.79553	9.3748	1.14
HH160	Yannong15	9626.07	5088	8862.22	9212.89	6622.22	5800	6879.76	852.444	637.333	637.333	733.333	705.865	38.0833	39.3833	39.0333	38.2667	35.1667	29.1	35.3192	33.22	35.6433	41.76	40.6667	35.7167	34.1933	36.7464	11.78	11.6867	13.2	13.2833	12.75	12.1667	12.6349	6.27	6.31333	6.96667	6.93333	6.66667	6.5	6.7566	7.76667	9.06667	7.2	7.56667	8.21	7.57153	7.7984	1.51
HH161	KleinFlecha	9321.48	5896	10074.9	8670.67	5872.22	5027.78	6582.28	673.778	554.667	593.778	743.111	642.714	42.5333	38.7333	42.8	45.9333	42.7333	39.8667	41.9123	37.4767	38.7533	45.9	40.0833	36.15	36.5267	39.5268	13.4667	13.5133	14.5833	14.5667	13.9333	14.5333	14.2307	6.62	6.40333	7.11667	6.91667	6.68333	6.26667	6.8125	10.5	10.3667	9.53333	11.5667	10.49	10.604	10.4981	1.98333
HH162	Shanmai94	9927.41	5288	7639.11	9323.56	7644.44	6011.11	7143.96	744.889	512	579.556	693.333	627.659	27.0167	33.7667	28.6667	28.1167	32.5	27.3333	29.0897	47.4667	50.4433	55.4	52.6667	46.0767	45.11	49.3468	14.4	14.6233	15.75	15.2833	14.7333	14.5333	14.949	6.44333	6.71333	7.01667	7.13333	6.81667	6.55	6.8805	7.83333	9.3	7.6	8.7	9.37667	8.73133	8.5405	1.68
HH163	11CA40	9800	6463.11	8756.89	8164.89	9000	7355.56	8042.4	766.222	595.556	533.333	612.444	615.202	35.4333	35.9	35.6333	32.8833	36.3667	31.8333	34.1552	45.9933	45.3333	53.5933	52.8333	43.4767	43.1833	47.2965	13.6433	13.0633	14.7167	14.55	13.8667	13.75	14.0433	6.98	6.66667	7.51667	7.45	6.95	6.93333	7.2481	8.23333	8.46667	7.23333	8.66667	8.94333	8.3638	8.2903	1.99
HH164	Lankao242	6888.89	5474.67	9197.11	8602.22	7672.22	6033.33	6995.63	432	387.556	459.556	505.778	450.491	51.7667	49	56.2333	54.5167	52.2	50.0667	52.0182	40.2933	37.7833	46.6867	46.6667	42.0333	40.95	42.5731	13.7767	13.1133	14.85	14.8833	14.3833	14.0833	14.3405	6.84667	6.35667	7.2	7.45	7.51667	7.05	7.1698	12.0333	13.7333	11.1667	11.9667	11.9567	12.7885	12.3244	2.63667
HH165	Shan150	10300.1	5323.85	9925.56	8926	7344.44	6733.33	7518.85	800.889	563.556	686.222	664.889	672.601	36.9833	33.2833	36.6	38.0833	41.0667	37.3333	37.349	39.5833	44.9333	49.75	48.1667	36.2167	37.86	42.3263	13.6433	13.6	15.3	15.15	14.4167	14.0667	14.5103	6.44333	6.57667	7.16667	7.26667	6.25	6.51667	6.8841	9.33333	9.2	9.66667	9.8	9.89	8.61847	9.2586	1.90333
HH166	Zhongmai895	10851.3	5268.74	8197.78	7623.56	9055.56	6544.44	7590.21	728.889	445.333	673.778	638.222	619.533	30.4167	35.1667	30.3	35.0667	33.2667	31.6	32.4998	48.6833	50.32	55.76	52.25	44.7767	46.7167	49.8392	14.3567	14.4467	15.8167	16.0833	14.6333	14.95	15.1566	6.98	7.06333	7.53333	7.43333	7.06667	6.91667	7.2932	7.93333	9.2	7.63333	8.4	8.41	8.18287	8.2246	1.74667
[truncated: 35 more columns]
