# Supplementary material for: Genetic architecture of grain yield in bread wheat based on genome-wide association studies
Source: BMC Plant Biol. 2019 Apr 29;19:168. doi: 10.1186/s12870-019-1781-3 (PMC6489268; doi:10.1186/s12870-019-1781-3)
Supplement: Supplementary file 12 — Table S8. Genotypic data for the diverse panel of 166 elite wheat varieties. (XLSX 218034 kb) [file 12870_2019_1781_MOESM12_ESM.xlsx]

,SPI-GLOBAL/jdanag,BGPC000031354P.spi-global.com,22.04.2019 11:17,file:///C:/Users/jdanag/AppData/Roaming/OpenOffice/4;
